# Supplementary material for: Transcriptional signatures of steroid hormones in the striatal neurons and astrocytes
Source: BMC Neurosci. 2017 Apr 5;18:37. doi: 10.1186/s12868-017-0352-5 (PMC5381047; doi:10.1186/s12868-017-0352-5)
Supplement: Supplementary file 1 — Additional file 1. Lists of regulated genes. The complete list of genes regulated by dexamethasone, aldosterone, progesterone, dihydrotestosterone and estradiol. The list includes p values, corrected p values and log2 ratios for all pairwise comparisons. [file 12868_2017_352_MOESM1_ESM.xls]

## Sheet: results
Probe.Set	Identifier	FirstOfLocuslink	FirstOfName	FirstOfFunction	Description	ANOVA.TREAT	ANOVA.CELL	ANOVA.INT	FDR_ANOVA.TREAT	FDR_ANOVA.CELL	FDR_ANOVA.INT	TTEST.ASTRO.DEX	TTEST.ASTRO.ALD	TTEST.ASTRO.DHT	TTEST.ASTRO.PRG	TTEST.ASTRO.ESR	TTEST.NEURO.DEX	TTEST.NEURO.ALD	TTEST.NEURO.DHT	TTEST.NEURO.PRG	TTEST.NEURO.ESR	FDR_TTEST.ASTRO.DEX	FDR_TTEST.ASTRO.ALD	FDR_TTEST.ASTRO.DHT	FDR_TTEST.ASTRO.PRG	FDR_TTEST.ASTRO.ESR	FDR_TTEST.NEURO.DEX	FDR_TTEST.NEURO.ALD	FDR_TTEST.NEURO.DHT	FDR_TTEST.NEURO.PRG	FDR_TTEST.NEURO.ESR	FOLD.ASTRO.DEX	FOLD.ASTRO.ALD	FOLD.ASTRO.DHT	FOLD.ASTRO.PRG	FOLD.ASTRO.ESR	FOLD.NEURO.DEX	FOLD.NEURO.ALD	FOLD.NEURO.DHT	FOLD.NEURO.PRG	FOLD.NEURO.ESR
ILMN_2718266	NM_010220.2	NP_034350.1	Fkbp5	NA	NA	1.63333e-33	0.152106	6.19611e-28	7.54173e-29	0.205385	2.86099e-23	9.14162e-09	1.37206e-07	0.58319	0.0069708	0.319988	9.21982e-05	0.400544	0.0551931	0.0336641	0.397358	8.4421e-05	0.00298311	0.965415	0.728172	0.955887	0.253466	0.999913	0.999985	0.999789	0.99993	4.31576	2.38193	0.0536354	0.495516	0.100065	0.824948	-0.0541302	-0.126888	-0.213716	-0.0403203
ILMN_1250356	NM_001010937.1	NP_001010937.1	Gjb6	NA	NA	1.3873e-30	1.59074e-26	3.21879e-13	3.20285e-26	1.34971e-25	2.35912e-10	1.21434e-08	1.35878e-05	0.682051	0.350941	0.0640199	1.28979e-05	0.80199	0.227878	0.0812963	0.956534	9.29556e-05	0.0190122	0.976763	0.920668	0.914843	0.11911	0.999913	0.999985	0.999789	0.99993	3.17872	1.2082	-0.0356745	0.0946484	-0.222974	1.92297	0.0269974	-0.140518	-0.167039	0.0047526
ILMN_2761046	NM_027460.2	NP_081736.2	Slc25a33	NA	NA	3.42026e-29	3.16958e-28	3.07768e-26	5.26423e-25	3.102e-27	7.10543e-22	3.29132e-09	1.64341e-06	0.00584385	0.00260859	0.102655	0.0123465	0.761527	0.643933	0.775924	0.548192	3.85253e-05	0.00583713	0.845612	0.67171	0.934626	0.999986	0.999913	0.999985	0.999789	0.99993	4.03754	1.82001	0.236818	0.463307	0.139602	0.356586	0.0282474	-0.0588021	-0.0307943	-0.0730026
ILMN_2947292	NM_016693.3	NP_057902.3	Map3k6	NA	NA	3.93322e-28	1.10811e-28	1.8823e-23	4.54032e-24	1.13074e-27	2.551e-19	1.93616e-07	0.000141388	0.690408	0.256519	0.497754	0.000179056	0.30197	0.382018	0.911481	0.887654	0.000251384	0.0764704	0.976827	0.910703	0.971793	0.294567	0.999913	0.999985	0.999789	0.99993	2.8854	0.754154	0.0420911	0.149542	0.0634974	0.452641	0.0540521	0.0549297	0.00936198	-0.00913542
ILMN_1224336	NM_029035.2	NP_083311.1	Spsb1	NA	NA	5.17589e-28	9.43679e-43	1.6431e-14	4.77983e-24	6.0351e-41	1.51737e-11	1.59491e-07	7.84382e-05	0.0158656	0.738828	0.00890723	2.14527e-05	0.123638	0.489175	0.913466	0.789478	0.000245478	0.0584163	0.868295	0.974714	0.867317	0.156908	0.999913	0.999985	0.999789	0.99993	1.88495	0.713216	-0.19738	0.0238854	-0.262747	0.906594	0.148568	-0.0761172	-0.00946354	-0.024151
ILMN_1259322	NM_013743.2	NP_038771.1	Pdk4	NA	NA	2.054e-27	1.2052e-30	1.90108e-08	1.58069e-23	1.46792e-29	5.10353e-06	6.35424e-08	1.28986e-06	0.679141	0.000531235	0.217355	3.61654e-05	0.0573677	0.320464	0.947971	0.634798	0.000133364	0.00583713	0.97569	0.434404	0.949069	0.16699	0.999913	0.999985	0.999789	0.99993	3.45118	2.22635	0.0494271	0.79993	0.171555	2.35664	0.679836	-0.228378	-0.0137891	-0.100591
ILMN_2701664	NM_010286.3	NP_034416.3	Tsc22d3	NA	NA	3.98891e-27	4.33963e-23	9.73735e-21	2.6312e-23	2.8322e-22	3.45856e-17	4.60122e-08	2.15553e-06	0.0577167	0.000770948	0.828743	0.000315698	0.405563	0.58023	0.918228	0.993569	0.000118031	0.00663531	0.884577	0.48764	0.99276	0.340409	0.999913	0.999985	0.999789	0.99993	3.8756	2.331	0.216698	0.638862	-0.0215625	0.931896	0.113138	-0.0446354	-0.0106016	-0.000630208
ILMN_1231204	XM_194453.3		LOC270152	NA	NA	6.12949e-27	1.16029e-16	2.54013e-21	3.53779e-23	5.1185e-16	1.3032e-17	2.91287e-07	0.011408	0.544669	0.275049	0.530199	0.000595781	0.831638	0.57196	0.543348	0.544421	0.000305679	0.459244	0.961381	0.910899	0.974604	0.448269	0.999913	0.999985	0.999789	0.99993	2.68172	0.415448	-0.0647083	0.088724	-0.053276	0.468716	0.0122448	-0.0315599	-0.0542891	-0.0402786
ILMN_2649671	AF416641		Ipas	NA	NA	1.68808e-26	1.30949e-25	5.38415e-07	8.66059e-23	1.03217e-24	0.000100245	9.35487e-08	0.000125695	0.894446	0.00666546	0.0845336	2.37874e-05	0.329764	0.247596	0.704541	0.108846	0.000163147	0.0764704	0.991275	0.728172	0.93446	0.156908	0.999913	0.999985	0.999789	0.99993	2.08341	0.610776	-0.00796875	0.176112	0.146208	1.2295	0.151258	-0.126555	-0.0393333	-0.158971
ILMN_2822000	NM_029415.1	NP_083691.1	Slc10a6	NA	NA	4.67217e-26	3.14661e-22	2.10297e-22	2.15733e-22	1.94162e-21	1.38718e-18	1.62135e-09	3.73875e-06	0.181904	0.00100603	0.437352	0.00374329	0.0465931	0.935922	0.437247	0.88132	3.82531e-05	0.00922407	0.913268	0.558796	0.971187	0.809415	0.999913	0.999985	0.999789	0.99993	2.94813	1.80024	0.0731068	0.470464	0.0687161	0.354807	0.158852	0.00848958	-0.0459557	-0.0137135
ILMN_2813487	NM_011065.2	NP_035195.1	Per1	NA	NA	9.78492e-26	0.00804759	7.21715e-20	4.10736e-22	0.0143598	1.75392e-16	6.27907e-08	2.39477e-07	0.360271	1.74373e-06	0.788427	0.000501591	0.110472	0.756255	0.662268	0.683817	0.000133364	0.00298311	0.939216	0.0805152	0.990064	0.428898	0.999913	0.999985	0.999789	0.99993	2.19012	1.49085	0.0787135	0.745214	0.0158385	0.467437	0.160367	-0.0204505	0.0321458	-0.0232995
ILMN_2813484	NM_011065.2	NP_035195.1	Per1	NA	NA	1.19196e-25	9.49817e-09	5.69713e-21	4.58647e-22	2.77277e-08	2.19216e-17	3.12174e-07	6.94699e-08	0.7876	1.3023e-05	0.661777	0.00111277	0.227585	0.675084	0.487754	0.697052	0.000313355	0.00298311	0.98396	0.120653	0.983719	0.552484	0.999913	0.999985	0.999789	0.99993	2.32801	1.78262	0.0199349	0.916849	0.025013	0.434729	0.106797	-0.0411719	-0.064737	-0.0468255
ILMN_3131478	NM_007532.2	NP_031558.2	Bcat1	NA	NA	1.44407e-25	4.29769e-42	7.61583e-23	5.1291e-22	2.40535e-40	5.86089e-19	3.05105e-08	3.00552e-06	0.282101	0.000322194	0.0952348	0.00772367	0.395358	0.620575	0.731355	0.804416	0.000110269	0.00867356	0.931308	0.361986	0.934626	0.966377	0.999913	0.999985	0.999789	0.99993	3.49393	1.67726	0.140969	0.613466	0.257904	0.296669	0.0897188	-0.037	0.0373568	-0.0265312
ILMN_3150811	NM_001077364.1	NP_001070832.1	Tsc22d3	NA	NA	4.42754e-25	4.80236e-22	2.18331e-19	1.46026e-21	2.92847e-21	4.80058e-16	7.55018e-08	4.20893e-07	0.414169	3.52042e-05	0.514523	0.00373709	0.835358	0.209498	0.280739	0.36772	0.000145259	0.00323905	0.947511	0.180613	0.974067	0.809415	0.999913	0.999985	0.999789	0.99993	3.51939	2.62679	0.0975208	1.00193	0.0536797	0.766042	-0.038099	-0.239302	-0.216284	-0.179612
ILMN_2463583			C030009J22Rik	NA	NA	6.64614e-25	7.9502e-44	8.17659e-12	2.04586e-21	6.11821e-42	4.60422e-09	4.09815e-07	3.79559e-06	0.871108	0.0292215	0.631566	5.1994e-07	0.0277473	0.839759	0.0434237	0.104704	0.000365095	0.00922407	0.989341	0.845271	0.981541	0.0240077	0.999913	0.999985	0.999789	0.99993	1.54903	0.837211	0.0103854	0.207836	-0.0293594	0.866779	0.135398	0.0187813	0.155547	0.0875937
ILMN_2588249	NM_020568.2	NP_065593.1	S3-12	NA	NA	2.8403e-24	2.9047e-34	1.51709e-18	7.71458e-21	5.21671e-33	2.802e-15	1.24951e-07	8.94254e-06	0.652252	0.143974	0.265092	0.00562079	0.975487	0.150754	0.147965	0.740029	0.000198948	0.0152931	0.972483	0.8845	0.954163	0.909613	0.999913	0.999985	0.999789	0.99993	3.49359	1.62352	-0.0450521	0.260432	-0.166023	0.832141	0.00249219	0.097263	0.0598021	0.0168099
ILMN_2714031	NM_133753.1	NP_598514.1	Errfi1	NA	NA	2.69863e-24	0.807123	2.65287e-23	7.71458e-21	0.846328	2.551e-19	9.89324e-08	0.000158548	0.463127	0.125821	0.425181	0.247429	0.725614	0.51135	0.513496	0.745509	0.000163147	0.079574	0.952433	0.878468	0.969027	0.999986	0.999913	0.999985	0.999789	0.99993	3.05692	0.865633	0.0824245	0.236089	0.127747	0.111451	-0.0327812	0.0560182	-0.0596536	0.0258776
ILMN_2745370	NM_133670.1	NP_598431.1	Sult1a1	NA	NA	3.37297e-24	6.38195e-37	1.44323e-05	8.65242e-21	1.5485e-35	0.00170871	8.59542e-08	1.4407e-06	0.511382	0.00601253	0.890692	4.48253e-05	0.148343	0.500476	0.53814	0.446918	0.000158754	0.00583713	0.958177	0.728172	0.994844	0.175603	0.999913	0.999985	0.999789	0.99993	2.5373	1.50678	0.0447344	0.543393	0.0147526	1.90926	0.436536	-0.116451	-0.106112	-0.131081
ILMN_1254031	NM_010638.4	NP_034768.2	Klf9	NA	NA	4.01247e-24	1.44852e-18	9.03468e-13	9.75116e-21	7.13379e-18	5.87856e-10	5.71116e-07	1.50498e-06	0.193175	0.000390019	0.471636	0.000115352	0.111353	0.471646	0.621442	0.941623	0.000443107	0.00583713	0.913268	0.387421	0.971585	0.25975	0.999913	0.999985	0.999789	0.99993	2.35554	1.37574	0.116508	0.466807	0.066	0.941115	0.276482	-0.0847708	0.0603229	0.00723958
ILMN_2636666	NM_011172.1		Prodh	NA	NA	2.58112e-23	1.16079e-34	1.58502e-11	5.95904e-20	2.1779e-33	8.41226e-09	1.45481e-08	2.8252e-05	0.791489	0.00467443	0.237167	0.000185282	0.36963	0.27922	0.0987171	0.0431338	9.29556e-05	0.0293325	0.984056	0.728172	0.949196	0.294567	0.999913	0.999985	0.999789	0.99993	1.64845	0.922784	0.0168802	0.27626	0.0635495	0.627008	0.120732	-0.0911641	-0.133542	-0.162211
ILMN_1221750	NM_008506.2	NP_032532.1	Mycl1	NA	NA	3.71393e-23	5.82663e-44	2.76238e-23	8.16604e-20	4.65465e-42	2.551e-19	3.57661e-08	2.58423e-07	0.371649	0.00315812	0.076572	0.803203	0.180296	0.839643	0.219951	0.457599	0.000110269	0.00298311	0.940419	0.691153	0.928383	0.999986	0.999913	0.999985	0.999789	0.99993	2.68998	1.36099	0.0467995	0.25751	0.0847344	-0.0274401	-0.142266	-0.0144271	-0.125995	-0.0695729
ILMN_3138743	NM_028817.2	NP_083093.2	Acsl3	NA	NA	5.94773e-23	1.48216e-05	1.048e-15	1.24832e-19	3.57804e-05	1.20976e-12	3.3374e-09	7.19085e-07	0.209934	0.000270882	0.688582	0.000334074	0.0401769	0.887363	0.802109	0.71119	3.85253e-05	0.00474329	0.913269	0.361986	0.986202	0.34279	0.999913	0.999985	0.999789	0.99993	2.02112	1.32766	-0.0610078	0.67938	0.0149193	0.591914	0.225711	0.0140807	-0.0253099	0.0307422
ILMN_1237773	NM_133955.3	NP_598716.1	Rhou	NA	NA	1.06441e-22	2.05107e-19	2.60898e-20	2.13688e-19	1.06208e-18	8.03114e-17	4.39771e-06	0.000177188	0.858143	0.086497	0.519056	0.0418332	0.0857359	0.286566	0.405633	0.72887	0.00160352	0.0864226	0.988206	0.860368	0.974067	0.999986	0.999913	0.999985	0.999789	0.99993	2.2997	1.17825	-0.0291667	0.289576	-0.0972969	0.139891	0.0963932	-0.0917995	-0.0297917	-0.0156615
ILMN_1232884	NM_011451.2	NP_035581.1	Sphk1	NA	NA	1.58967e-22	1.75305e-34	1.87281e-21	3.05839e-19	3.22235e-33	1.08094e-17	4.90238e-07	0.00102929	0.773554	0.511153	0.302724	0.390548	0.65386	0.70136	0.541604	0.692877	0.00041919	0.205397	0.982749	0.948317	0.955845	0.999986	0.999913	0.999985	0.999789	0.99993	2.44494	0.582417	0.0296146	0.0623516	-0.11025	0.0749479	-0.0435599	0.0337604	-0.052987	-0.0423646
ILMN_2769136	NM_008638		Mthfd2	NA	NA	2.39448e-22	2.40361e-22	1.03825e-19	4.42251e-19	1.49413e-21	2.397e-16	3.42825e-08	0.0983093	0.239645	0.502111	0.0531731	0.0436654	0.322174	0.137979	0.899924	0.854445	0.000110269	0.706731	0.921284	0.946433	0.914843	0.999986	0.999913	0.999985	0.999789	0.99993	1.83366	0.0930104	0.0470807	0.0504427	0.128195	0.194133	0.0491953	0.101951	0.00790885	0.012375
ILMN_2636403	NM_153287.3	NP_695019.1	Axud1	NA	NA	3.88939e-22	9.07117e-33	6.96734e-16	6.90726e-19	1.3971e-31	8.46605e-13	6.04577e-07	0.000126619	0.750893	0.0966293	0.58719	0.00167182	0.667919	0.996402	0.74435	0.749662	0.000443107	0.0764704	0.981622	0.863543	0.978833	0.668491	0.999913	0.999985	0.999789	0.99993	1.92117	0.716648	0.0351589	0.18144	-0.044224	0.453044	-0.0493906	0.000429687	-0.0247292	0.0266641
ILMN_2717667	NM_145478.1		Pim3	NA	NA	4.26703e-22	7.07408e-08	1.33569e-20	7.08574e-19	1.96776e-07	4.40529e-17	2.14578e-06	4.63495e-06	0.338818	0.00906004	0.0939501	0.0826409	0.943561	0.374217	0.651236	0.153516	0.00102705	0.0102398	0.935107	0.775852	0.934626	0.999986	0.999913	0.999985	0.999789	0.99993	1.99527	0.972117	-0.0657292	0.196029	-0.110784	0.133034	0.00775521	-0.0696536	-0.0294635	0.118078
ILMN_1252481	NM_008037.3	NP_032063.2	Fosl2	NA	NA	4.29681e-22	5.26879e-27	5.4766e-21	7.08574e-19	4.64898e-26	2.19216e-17	2.42793e-07	0.000423299	0.643117	0.189101	0.400339	0.608625	0.969782	0.0820544	0.281049	0.919817	0.000262916	0.13862	0.970541	0.892502	0.967154	0.999986	0.999913	0.999985	0.999789	0.99993	2.06405	0.522409	-0.0434401	0.126154	-0.0737708	0.0376589	-0.00369271	-0.116904	-0.0541536	0.00765104
ILMN_1225764	NM_029662.1	NP_083938.1	Mfsd2	NA	NA	5.66244e-22	4.12753e-36	0.00370947	9.01578e-19	9.0539e-35	0.172315	1.61053e-08	1.89958e-05	0.474943	0.0198198	0.50989	3.52863e-05	0.17959	0.734605	0.97307	0.0791367	9.29556e-05	0.0229746	0.952954	0.828542	0.973303	0.16699	0.999913	0.999985	0.999789	0.99993	1.65106	0.899297	-0.0960182	0.17437	-0.057612	1.4394	0.277365	-0.0489974	-0.00550521	-0.263659
ILMN_2893081	NM_013594.1	NP_038622.1	Mbd1	NA	NA	6.70753e-22	4.27517e-32	3.29423e-20	1.03238e-18	6.09829e-31	9.50673e-17	3.38732e-07	1.40469e-05	0.890721	0.000710357	0.890254	0.029175	0.607275	0.966451	0.726669	0.815341	0.000332779	0.0190765	0.991012	0.48764	0.994844	0.999986	0.999913	0.999985	0.999789	0.99993	1.91979	0.946771	-0.0133047	0.444909	-0.0121328	0.121753	0.0385547	-0.00274219	0.0253802	0.0166042
ILMN_1240671	XM_356133.1		LOC382058	NA	NA	1.02071e-21	1.50823e-16	2.87838e-21	1.52034e-18	6.61172e-16	1.32906e-17	4.46774e-08	0.000197702	0.0438097	0.00881954	0.176024	0.0891156	0.578771	0.184128	0.0371951	0.955536	0.000118031	0.0895194	0.884577	0.772739	0.942155	0.999986	0.999913	0.999985	0.999789	0.99993	2.65201	1.24149	0.141182	0.219437	0.0729427	0.0961354	0.0585599	0.117487	0.121167	0.00346875
ILMN_1226868	NM_172632.2	NP_766220.2	Mapk4	NA	NA	1.22291e-21	0.00589766	2.87175e-16	1.76459e-18	0.0107721	4.01819e-13	1.65691e-09	3.96019e-07	0.64046	6.27259e-06	0.0780597	0.00452036	0.754397	0.558861	0.881875	0.603685	3.82531e-05	0.00323905	0.970488	0.120653	0.93087	0.854369	0.999913	0.999985	0.999789	0.99993	2.49152	1.55236	0.0279115	0.710755	0.177536	0.492169	0.0485885	-0.0522161	-0.0212448	-0.0760833
ILMN_2746738	NM_019564.2	NP_062510.1	Htra1	NA	NA	1.72563e-21	1.36483e-20	3.03727e-11	2.41452e-18	7.59824e-20	1.50799e-08	3.71947e-07	0.00120008	0.143418	0.0381079	0.118752	0.000140661	0.304069	0.426759	0.856743	0.511529	0.000343485	0.211499	0.906331	0.845271	0.934626	0.276938	0.999913	0.999985	0.999789	0.99993	1.82304	0.534937	0.112146	0.157659	0.150544	0.599078	0.0908542	-0.0687135	0.0183229	-0.0661849
ILMN_2966104	NM_019564.1	NP_062510.1	Htra1	NA	NA	1.82125e-21	1.01201e-19	3.42235e-12	2.47337e-18	5.35266e-19	2.10698e-09	5.07376e-07	1.79493e-05	0.0158971	0.00108933	0.0206759	5.87753e-06	0.466059	0.536864	0.699451	0.488899	0.000425956	0.0223998	0.868295	0.558875	0.871242	0.0678472	0.999913	0.999985	0.999789	0.99993	1.8749	0.656172	0.25744	0.247932	0.253021	0.544206	0.0909687	-0.0302995	-0.020875	-0.0497786
ILMN_1229315	XM_984786.1	XP_989880.1	Tns1	NA	NA	3.23456e-21	7.76183e-33	6.24358e-20	4.26722e-18	1.20509e-31	1.69583e-16	5.95227e-07	3.83033e-05	0.0243258	0.242125	0.405978	0.408299	0.807149	0.696218	0.27293	0.6267	0.000443107	0.0368461	0.879858	0.90834	0.967458	0.999986	0.999913	0.999985	0.999789	0.99993	2.36588	1.03058	-0.295867	0.118146	-0.123589	0.069013	-0.0216042	-0.0312865	-0.130201	-0.0549323
ILMN_2768972	NM_183187.3	NP_899010.1	Fam107a	NA	NA	4.23042e-21	1.61029e-30	0.0108852	5.42599e-18	1.94388e-29	0.358691	1.94152e-07	1.02418e-05	0.807969	0.00615309	0.465993	0.000274727	0.252293	0.289838	0.613677	0.389791	0.000251384	0.0159528	0.984139	0.728172	0.971585	0.326373	0.999913	0.999985	0.999789	0.99993	2.73406	1.57137	-0.0342214	0.466307	-0.0847005	2.67029	0.523477	-0.376883	-0.177693	-0.29732
ILMN_3160218	NM_001005421.3	NP_001005421.2	Amica1	NA	NA	1.71248e-20	2.26646e-16	4.84356e-17	2.13708e-17	9.83104e-16	7.71194e-14	2.9199e-08	0.00350674	0.785552	0.360102	0.857259	0.0062978	0.742104	0.961245	0.0980893	0.917315	0.000110269	0.314322	0.983797	0.923824	0.994144	0.936915	0.999913	0.999985	0.999789	0.99993	1.78779	0.416727	0.0248281	0.0452526	0.0140365	0.243948	-0.0274089	-0.00310417	0.112844	0.00672917
ILMN_1219289	NM_019958		Rgs17	NA	NA	1.96396e-20	2.33986e-43	3.81991e-19	2.38642e-17	1.65453e-41	7.34919e-16	1.95994e-07	1.33825e-05	0.833863	0.248779	0.0788016	0.427041	0.600878	0.983782	0.722446	0.634082	0.000251384	0.0190122	0.986148	0.909078	0.932971	0.999986	0.999913	0.999985	0.999789	0.99993	2.35856	0.782008	-0.0284661	0.0895313	-0.16951	0.0989245	0.0432839	-0.00186198	0.0466458	-0.0469974
ILMN_2616226	NM_016974.1	NP_058670.1	Dbp	NA	NA	2.1859e-20	6.7287e-42	3.31289e-09	2.588e-17	3.57116e-40	1.12069e-06	1.89252e-06	0.00067882	0.707038	0.324449	0.0436622	0.000204144	0.116004	0.230066	0.593894	0.540267	0.000960278	0.173005	0.977582	0.915013	0.914843	0.294567	0.999913	0.999985	0.999789	0.99993	-0.998401	-0.297604	0.0174896	-0.0410521	0.0842604	-0.437581	-0.0904557	-0.0782344	-0.0332109	0.0327161
ILMN_1251748	NM_139200.4	NP_631939.1	Cytip	NA	NA	2.25076e-20	5.59395e-16	1.41075e-08	2.59817e-17	2.37338e-15	4.04596e-06	6.21901e-06	0.000203378	0.257893	0.059891	0.0511613	0.000582102	0.234579	0.987675	0.665701	0.88397	0.00202095	0.0902472	0.926608	0.856439	0.914843	0.448269	0.999913	0.999985	0.999789	0.99993	1.59889	0.431109	0.0886068	0.133341	0.12849	0.662099	0.136693	0.00171354	0.0454349	0.0125182
ILMN_1218206	NM_021366.2	NP_067341.2	Klf13	NA	NA	1.16785e-19	4.32968e-09	2.22866e-16	1.31522e-16	1.28847e-08	3.21582e-13	6.0021e-07	8.75022e-05	0.272426	0.00282063	0.602057	0.0202297	0.470659	0.579937	0.86287	0.820566	0.000443107	0.060818	0.930733	0.679378	0.978972	0.999986	0.999913	0.999985	0.999789	0.99993	1.4722	0.714432	-0.0636667	0.280055	-0.0309089	0.202805	0.056276	0.0372083	0.0136771	0.0157344
ILMN_2712075	NM_008491.1	NP_032517.1	Lcn2	NA	NA	1.84184e-19	4.24538e-46	1.28459e-09	2.02489e-16	5.21346e-44	4.70751e-07	6.48955e-06	0.00833889	0.210002	0.687734	0.54781	1.2981e-06	0.985985	0.188496	0.445718	0.474478	0.00205753	0.415239	0.913269	0.968347	0.975595	0.0299692	0.999913	0.999985	0.999789	0.99993	2.18924	0.689586	0.239953	0.0907005	-0.118833	0.812211	0.00108333	0.118875	-0.0460339	-0.0404635
ILMN_2543657	AK007371		Mbd1	NA	NA	2.38942e-19	6.59709e-18	6.78942e-20	2.56579e-16	3.12297e-17	1.74164e-16	1.12308e-06	6.92508e-05	0.147869	0.0104822	0.270325	0.641955	0.569113	0.265396	0.513158	0.121288	0.000682331	0.0570588	0.907215	0.787079	0.954163	0.999986	0.999913	0.999985	0.999789	0.99993	2.23973	1.01675	0.198799	0.481771	0.134904	0.0286771	0.0529479	0.107411	0.0519557	0.1265
ILMN_1215172	AK090289		Folh1	NA	NA	3.44147e-19	3.17621e-23	9.0763e-16	3.53125e-16	2.08855e-22	1.07459e-12	3.04957e-07	9.62855e-06	0.490242	0.000227256	0.302333	0.00308219	0.354267	0.868737	0.781737	0.497414	0.000312913	0.0158782	0.955084	0.361986	0.955845	0.765267	0.999913	0.999985	0.999789	0.99993	1.44004	1.25781	-0.034	0.732542	0.0961016	0.254323	0.0632214	0.0119245	-0.0120755	-0.0293646
ILMN_2706269	NM_013560.1	NP_038588.1	Hspb1	NA	NA	3.43154e-19	1.71376e-35	3.6109e-16	3.53125e-16	3.52634e-34	4.7637e-13	2.30183e-06	0.000309846	0.0311382	0.731898	0.0451778	0.0196542	0.743687	0.701672	0.536375	0.738331	0.00105417	0.115378	0.884577	0.973476	0.914843	0.999986	0.999913	0.999985	0.999789	0.99993	2.51083	0.891758	-0.323708	-0.0575234	-0.334034	0.294089	0.0362474	0.0431875	-0.0798932	-0.0327995
ILMN_1239627	NM_029935.4	NP_084211.2	4631426J05Rik	NA	NA	4.17664e-19	5.92765e-21	3.07031e-19	4.19244e-16	3.37114e-20	6.16385e-16	3.48715e-07	0.00110269	0.346673	0.00964529	0.176525	0.819851	0.340029	0.481358	0.937638	0.719007	0.00033545	0.208679	0.936007	0.781778	0.942155	0.999986	0.999913	0.999985	0.999789	0.99993	1.95625	0.44369	0.0910365	0.348414	0.111862	0.0184531	0.0776328	0.0698281	-0.00778646	0.0238594
ILMN_2993109	NM_029083.1	NP_083359.1	Ddit4	NA	NA	4.74366e-19	4.80539e-28	3.38092e-16	4.6603e-16	4.63514e-27	4.59149e-13	2.07904e-07	2.85867e-05	0.226559	0.477324	0.119519	0.249243	0.89255	0.315352	0.627902	0.710278	0.000254811	0.0293325	0.920115	0.94085	0.934626	0.999986	0.999913	0.999985	0.999789	0.99993	2.4877	0.512477	0.104854	0.0715625	0.0800625	0.205224	-0.0231276	-0.21018	0.0822474	-0.0589089
ILMN_1224014	NM_026433.2	NP_080709.1	Tmem100	NA	NA	1.34286e-18	4.37648e-17	2.3068e-11	1.29178e-15	1.98001e-16	1.17049e-08	2.0448e-06	2.38124e-05	0.594484	0.384615	0.177045	0.0066963	0.284495	0.63956	0.616833	0.263967	0.00100443	0.0274879	0.966014	0.927907	0.942155	0.936915	0.999913	0.999985	0.999789	0.99993	-1.34579	-0.536758	-0.0372708	-0.0502891	0.121536	-0.385411	0.0898464	-0.0433542	0.0559635	0.0975365
ILMN_1257551	NM_030209.2	NP_084485.1	Crispld2	NA	NA	1.40745e-18	2.03744e-16	6.71488e-16	1.32627e-15	8.86011e-16	8.3798e-13	3.44709e-06	0.041668	0.8886	0.452038	0.308392	0.363836	0.686591	0.883156	0.188647	0.3282	0.00133753	0.60879	0.990996	0.936696	0.955845	0.999986	0.999913	0.999985	0.999789	0.99993	1.41452	0.248424	0.0128594	0.0757396	0.104018	0.084013	-0.0401641	-0.0112734	-0.129784	-0.0776224
ILMN_2634083	NM_007669.3	NP_031695.1	Cdkn1a	NA	NA	1.65815e-18	3.11997e-20	3.26572e-12	1.53127e-15	1.69804e-19	2.03772e-09	2.35986e-06	0.100266	0.568083	0.20852	0.919663	0.0045333	0.109063	0.641847	0.1148	0.623598	0.00106828	0.709996	0.964647	0.899056	0.996338	0.854369	0.999913	0.999985	0.999789	0.99993	1.09264	0.143094	0.0376771	-0.108456	0.00998438	0.33118	0.142289	0.0389922	0.14057	0.0393568
ILMN_2908406	NM_011172.2	NP_035302.2	Prodh	NA	NA	1.80941e-18	2.98988e-26	1.02837e-07	1.63819e-15	2.483e-25	2.20856e-05	2.81794e-05	3.20977e-05	0.998072	0.00527045	0.870008	0.000157968	0.0566233	0.764988	0.986968	0.611162	0.00536657	0.0322191	0.999879	0.728172	0.99417	0.280539	0.999913	0.999985	0.999789	0.99993	1.5422	0.81087	-0.000226562	0.285612	-0.0162057	0.635339	0.194844	-0.0345703	-0.00130469	-0.0416901
ILMN_2676765	XM_484890		2810459M11Rik	NA	NA	2.34982e-18	1.14884e-32	5.0524e-08	2.08655e-15	1.7461e-31	1.21505e-05	2.26613e-07	0.00538309	0.845112	0.441954	0.376256	0.00326969	0.17344	0.631475	0.891905	0.590915	0.000261591	0.360367	0.987155	0.935661	0.963767	0.778221	0.999913	0.999985	0.999789	0.99993	-1.42946	-0.370133	0.018526	-0.0706719	0.0679323	-0.565359	-0.144799	0.0491302	0.0130755	-0.0490937
ILMN_1230080	NM_199422.1	NP_955454.1	S100a7a	NA	NA	3.79046e-18	2.15289e-19	2.43749e-19	3.30227e-15	1.11219e-18	5.11586e-16	9.95691e-07	0.077171	0.633655	0.947529	0.447362	0.492877	0.926973	0.503936	0.538786	0.255514	0.000621284	0.673859	0.970439	0.996475	0.971248	0.999986	0.999913	0.999985	0.999789	0.99993	2.0193	0.244432	-0.0345313	0.00472135	0.0678724	-0.0620052	0.00597396	0.0533229	-0.0509974	0.0988047
ILMN_1248290	NM_009527.3	NP_033553.2	Wnt7a	NA	NA	4.25519e-18	6.06578e-25	1.61674e-13	3.6385e-15	4.54087e-24	1.24419e-10	9.59769e-07	0.000205657	0.637097	0.354525	0.104061	0.0740207	0.644958	0.981364	0.908747	0.821042	0.000615505	0.0902472	0.970488	0.921344	0.934626	0.999986	0.999913	0.999985	0.999789	0.99993	-1.97472	-0.653513	0.0343151	-0.084224	0.0957917	-0.347344	-0.072375	-0.00366927	0.0176693	-0.034513
ILMN_1249809	NM_019958.3	NP_064342.1	Rgs17	NA	NA	5.26479e-18	2.17737e-42	6.02637e-17	4.41993e-15	1.28401e-40	8.97618e-14	3.27077e-06	0.000580981	0.668596	0.349833	0.645242	0.0843173	0.305376	0.477232	0.0760856	0.068212	0.00130194	0.162422	0.973877	0.920668	0.982115	0.999986	0.999913	0.999985	0.999789	0.99993	2.21311	0.785172	-0.0378958	0.119997	0.0479115	0.18906	0.0850833	0.0555573	0.167417	0.202831
ILMN_1251178	NM_018805.2	NP_061275.2	Hs3st3b1	NA	NA	6.28806e-18	3.18339e-36	4.90528e-10	5.18473e-15	7.07363e-35	1.98681e-07	2.56195e-06	0.175425	0.0288983	0.363023	0.0257037	0.00297143	0.540587	0.740355	0.253175	0.505994	0.00112662	0.778893	0.883717	0.924302	0.87616	0.765267	0.999913	0.999985	0.999789	0.99993	1.08407	0.101669	-0.167458	-0.11332	-0.232039	0.380753	-0.0476667	0.0263724	-0.0959297	0.055862
ILMN_2677472	XM_001476728.1	XP_001476778.1	LOC100046741	NA	NA	6.51895e-18	1.04113e-42	0.00152676	5.28081e-15	6.5944e-41	0.0881208	8.41597e-06	4.70423e-05	0.212464	0.01248	0.419102	0.000670712	0.459176	0.51653	0.346259	0.405949	0.00238404	0.0428787	0.913778	0.797315	0.96888	0.448269	0.999913	0.999985	0.999789	0.99993	0.821888	0.533604	0.0852786	0.213875	0.0664219	0.641279	0.0910365	-0.0666667	-0.0913411	-0.0792865
ILMN_2954824	NM_144828.1	NP_659077.1	Ppp1r1b	NA	NA	7.41333e-18	1.45743e-10	9.5626e-18	5.90178e-15	4.68694e-10	1.63535e-14	6.5094e-07	0.000160853	0.52171	0.150818	0.117195	0.619728	0.275582	0.149824	0.962639	0.392821	0.000462407	0.0798628	0.959629	0.88665	0.934626	0.999986	0.999913	0.999985	0.999789	0.99993	2.11634	0.75706	0.077612	0.244992	0.17025	-0.0468932	-0.103841	-0.136089	-0.00413021	-0.0998385
ILMN_2991255	NM_030720.1	NP_109645.1	Gpr84	NA	NA	1.02458e-17	6.62587e-44	1.61988e-15	8.0185e-15	5.20311e-42	1.78087e-12	1.48061e-06	0.00217007	0.235535	0.00100187	0.999849	0.382998	0.110873	0.189506	0.219728	0.011302	0.000794948	0.271647	0.921284	0.558796	1	0.999986	0.999913	0.999985	0.999789	0.99993	-1.6596	-0.583099	-0.0696146	-0.358974	1.30208e-05	-0.0522656	0.145786	0.112203	0.0802318	0.158901
ILMN_2648224	AF201289		Tilz3c	NA	NA	1.25872e-17	9.6029e-18	1.13671e-15	9.58584e-15	4.50431e-17	1.28016e-12	1.10314e-06	0.000235219	0.464771	0.0343667	0.376247	0.214371	0.441477	0.591727	0.238387	0.752068	0.000679153	0.0979606	0.952433	0.845271	0.963767	0.999986	0.999913	0.999985	0.999789	0.99993	1.88399	0.709026	0.0680078	0.241398	0.0743151	0.120909	0.0677552	-0.0314661	0.0791953	-0.0262214
ILMN_1218226	NM_145977.1	NP_666089.1	Slc45a3	NA	NA	1.26638e-17	1.53424e-22	3.44489e-18	9.58584e-15	9.64755e-22	6.11786e-15	3.58217e-08	0.515228	0.259621	0.300251	0.576944	0.53388	0.883554	0.883004	0.91591	0.452009	0.000110269	0.916062	0.927449	0.911494	0.978134	0.999986	0.999913	0.999985	0.999789	0.99993	1.9722	0.0693307	-0.104146	-0.0996198	-0.0472266	-0.0680443	-0.0160755	-0.0203516	-0.0132682	-0.0839063
ILMN_1228501	NM_020507.3	NP_065253.1	Tob2	NA	NA	1.52902e-17	9.26652e-22	4.07715e-11	1.13873e-14	5.5345e-21	1.96103e-08	5.81833e-07	1.38767e-06	0.447719	0.0752632	0.281794	0.00901865	0.436262	0.807664	0.560722	0.648164	0.000443107	0.00583713	0.94986	0.857031	0.955786	0.999986	0.999913	0.999985	0.999789	0.99993	2.08311	0.947167	-0.0619896	0.165854	0.0655599	0.504609	0.133211	-0.0354063	0.100104	-0.078763
ILMN_1227579	NM_025590.3	NP_079866.2	Acot11	NA	NA	1.60756e-17	1.82886e-40	0.00721725	1.17822e-14	7.69789e-39	0.279873	3.36484e-06	5.67206e-06	0.211255	0.698073	0.206749	0.000100706	0.910591	0.43833	0.208106	0.356371	0.00132037	0.0109126	0.913269	0.96988	0.945996	0.253466	0.999913	0.999985	0.999789	0.99993	0.896417	0.42362	-0.104154	0.0280599	-0.0934505	0.769706	0.014013	-0.0657005	-0.0863464	-0.0809375
ILMN_1223678	NM_017464.2	NP_059492.2	Nedd9	NA	NA	2.23723e-17	1.40552e-38	1.45538e-05	1.61409e-14	4.40586e-37	0.00171869	2.71296e-05	0.00425454	0.32387	0.756401	0.026482	0.000202753	0.0480447	0.24071	0.217021	0.235301	0.00526338	0.336386	0.934242	0.975205	0.878146	0.294567	0.999913	0.999985	0.999789	0.99993	0.83901	0.439828	-0.0720938	0.0255807	-0.196891	0.592518	0.141953	0.0677734	0.0575443	0.054612
ILMN_2714638	NM_008587.1	NP_032613.1	Mertk	NA	NA	2.70805e-17	3.8668e-31	0.0229892	1.92371e-14	4.97341e-30	0.561222	2.44117e-07	5.32508e-06	0.00681025	7.97355e-05	0.0125658	0.000195361	0.228621	0.602593	0.914671	0.182919	0.000262916	0.0106904	0.845612	0.328786	0.867317	0.294567	0.999913	0.999985	0.999789	0.99993	1.49902	0.946625	0.237427	0.549906	0.206253	1.22321	0.320453	-0.116464	-0.0183255	-0.234807
ILMN_2903945	NM_011817.1	NP_035947.1	Gadd45g	NA	NA	2.76531e-17	1.30576e-37	6.48647e-09	1.93463e-14	3.48106e-36	2.02369e-06	2.70606e-05	0.016104	0.781183	0.733129	0.359042	0.00574306	0.776034	0.312761	0.684793	0.626157	0.00526338	0.492029	0.983377	0.973516	0.960852	0.911272	0.999913	0.999985	0.999789	0.99993	1.21918	0.322987	-0.0291276	-0.0350182	-0.090375	0.394836	-0.0212266	-0.0939219	0.0382396	-0.0436068
ILMN_1220688	NM_001033301.2	NP_001028473.1	6330505N24Rik	NA	NA	3.41394e-17	5.32149e-37	5.86986e-17	2.35277e-14	1.30699e-35	8.97618e-14	8.17359e-06	0.000417338	0.146641	0.0379916	0.720676	0.381956	0.325287	0.0126395	0.0146035	0.423566	0.00235879	0.138201	0.906452	0.845271	0.98717	0.999986	0.999913	0.999985	0.999789	0.99993	-1.67995	-0.595177	0.148995	-0.183424	0.0314063	0.0788828	0.0858906	0.16718	0.133547	0.0646406
ILMN_3142803	NM_021274.1	NP_067249.1	Cxcl10	NA	NA	3.49247e-17	1.69459e-37	5.24963e-15	2.37149e-14	4.44327e-36	5.15737e-12	4.60004e-05	2.62579e-05	0.0499623	0.0242132	0.0572636	0.466562	0.943457	0.219319	0.323712	0.498223	0.00719582	0.0288675	0.884577	0.845271	0.914843	0.999986	0.999913	0.999985	0.999789	0.99993	-1.8861	-1.20249	0.313497	-0.341299	0.224682	-0.0623385	-0.00658854	0.192724	0.0916719	0.06975
ILMN_2636004	XM_489200		9530064J02	NA	NA	3.82471e-17	5.61609e-29	6.07745e-14	2.54704e-14	5.88421e-28	5.10219e-11	1.25532e-06	1.03648e-05	0.233271	0.000167408	0.731287	0.0928581	0.513539	0.547199	0.392792	0.175937	0.000715597	0.0159528	0.921048	0.361986	0.988059	0.999986	0.999913	0.999985	0.999789	0.99993	2.16386	1.53268	0.172164	0.715687	0.0318021	0.283906	0.0696719	0.108312	-0.0593568	-0.121573
ILMN_1217097	NM_022021.1	NP_071304.1	Cables1	NA	NA	3.86132e-17	0.00686586	4.35701e-09	2.54704e-14	0.0123939	1.437e-06	8.30581e-06	0.000132791	0.656164	0.00598675	0.542688	0.00528363	0.293124	0.769189	0.219141	0.767232	0.00237547	0.0764704	0.972483	0.728172	0.975535	0.88386	0.999913	0.999985	0.999789	0.99993	1.34533	0.679974	-0.0360495	0.224013	0.0357005	0.412849	0.109589	-0.0257604	-0.0847135	-0.0159271
ILMN_2736514	NM_173739.3	NP_776100.2	Galntl4	NA	NA	5.43351e-17	1.37446e-27	4.90398e-15	3.53362e-14	1.2703e-26	4.92253e-12	1.50139e-06	2.60322e-05	0.652526	0.0757455	0.870344	0.112629	0.346868	0.469742	0.434309	0.428471	0.000796841	0.0288675	0.972483	0.857031	0.99417	0.999986	0.999913	0.999985	0.999789	0.99993	1.98309	0.838307	0.0564349	0.216693	-0.0169714	0.109083	-0.0973411	-0.0583359	-0.11062	-0.0646406
ILMN_2916173	NM_001033467.1	NP_001028639.1	Gm1698	NA	NA	5.92908e-17	1.16838e-22	0.00249327	3.80235e-14	7.40041e-22	0.127069	6.96179e-05	0.000872616	0.734365	0.352126	0.349742	4.56367e-05	0.0781489	0.200094	0.796455	0.543501	0.00911639	0.193712	0.981375	0.920668	0.959007	0.175603	0.999913	0.999985	0.999789	0.99993	1.04766	0.386688	-0.0275495	0.0570703	-0.0845625	0.588357	0.207732	-0.0743984	0.0129818	-0.0529036
ILMN_1212695	NM_030720.1	NP_109645.1	Gpr84	NA	NA	8.63851e-17	1.90487e-43	2.66451e-17	5.46404e-14	1.37431e-41	4.39396e-14	6.12811e-06	0.000787304	0.448732	0.0676091	0.584431	0.189328	0.410193	0.167197	0.000569145	0.613639	0.00202095	0.18138	0.94986	0.856439	0.978322	0.999986	0.999913	0.999985	0.999789	0.99993	-1.61271	-0.515786	0.0588125	-0.207776	0.0689271	0.0850729	0.0334922	0.0745677	0.164245	0.0317187
ILMN_1247267	NM_145533.1	NP_663508.1	Smox	NA	NA	8.913e-17	3.36906e-10	2.15518e-06	5.56147e-14	1.06201e-09	0.000336194	6.99236e-06	4.73602e-05	0.301766	0.00877638	0.343655	0.00336333	0.282599	0.930656	0.901665	0.562815	0.00211023	0.0428787	0.931882	0.772739	0.957756	0.781986	0.999913	0.999985	0.999789	0.99993	1.39174	0.967495	0.108453	0.35401	0.0928177	0.615102	0.203711	-0.0100651	0.0155833	-0.064862
ILMN_1254307	NM_026931.2	NP_081207.1	1810011O10Rik	NA	NA	1.73049e-16	0.00380073	5.32796e-11	1.06538e-13	0.0071546	2.51034e-08	1.67938e-05	0.00543667	0.578167	0.385813	0.88459	0.0205664	0.994149	0.255075	0.771448	0.831297	0.00385789	0.363083	0.964899	0.928332	0.994844	0.999986	0.999913	0.999985	0.999789	0.99993	1.87094	0.630706	0.0898698	0.15218	0.0222214	0.358245	0.000888021	-0.125122	0.0311901	-0.0340547
ILMN_2661422	NM_019444.2	NP_062317.1	Ramp2	NA	NA	1.80117e-16	2.7116e-27	2.1257e-15	1.09431e-13	2.4459e-26	2.18116e-12	4.93364e-08	0.00254403	0.946537	0.826047	0.132237	0.371601	0.556251	0.497024	0.814015	0.992504	0.000119898	0.283849	0.994887	0.982781	0.934626	0.999986	0.999913	0.999985	0.999789	0.99993	2.62158	0.628326	0.00882552	-0.0152943	-0.0873854	0.0893281	-0.0806302	-0.119586	0.0391771	-0.00128125
ILMN_3159720	NM_028724.2	NP_083000.4	Rin2	NA	NA	2.16992e-16	4.7566e-41	1.09401e-06	1.30122e-13	2.21403e-39	0.000189194	2.9783e-05	0.0672581	0.604774	0.363934	0.449081	0.000317009	0.701339	0.605129	0.925581	0.465452	0.0055229	0.663379	0.967964	0.924415	0.971248	0.340409	0.999913	0.999985	0.999789	0.99993	1.10507	0.175604	0.0530703	0.0778672	0.0608438	0.43907	-0.0250417	0.0672943	0.00526302	0.0476927
ILMN_2847115	NM_030701.1	NP_109626.1	Gpr109a	NA	NA	2.576e-16	2.62939e-31	2.60836e-14	1.52492e-13	3.44658e-30	2.36154e-11	2.82426e-05	0.000149069	0.193248	0.241381	0.183953	0.376017	0.372696	0.993851	0.739157	0.0290773	0.00536657	0.0764704	0.913268	0.90834	0.944391	0.999986	0.999913	0.999985	0.999789	0.99993	-1.52316	-0.476083	0.103419	-0.0839661	0.13306	-0.0575052	-0.0637839	0.000713542	0.0326016	0.140505
ILMN_2633215	NM_022883.2	NP_075021.1	Lpin3	NA	NA	2.88733e-16	2.23269e-28	1.23519e-13	1.68759e-13	2.21322e-27	1.00059e-10	5.18757e-07	9.89598e-05	0.358294	0.00249109	0.872936	0.0918813	0.543517	0.919209	0.093245	0.908695	0.000427734	0.0662228	0.938396	0.665871	0.99417	0.999986	0.999913	0.999985	0.999789	0.99993	1.3103	0.961617	-0.0786875	0.509435	0.0150573	0.156708	0.0455911	-0.00865885	0.107961	0.00884375
ILMN_2721357	NM_172589.2	NP_766177.1	Lhfpl2	NA	NA	3.43436e-16	6.49682e-29	4.37916e-07	1.98223e-13	6.76555e-28	8.35551e-05	5.75222e-06	0.06162	0.20964	0.363909	0.929126	0.0108079	0.240116	0.359159	0.980491	0.636908	0.00193871	0.652863	0.913269	0.924415	0.99745	0.999986	0.999913	0.999985	0.999789	0.99993	-1.05573	-0.160427	0.0915495	-0.0782448	0.0054349	-0.377458	-0.116255	0.101281	0.00284375	-0.0487917
ILMN_1246733	XM_001001798.2	XP_001001798.2	Gm22	NA	NA	6.60852e-16	2.29624e-15	9.79947e-14	3.76718e-13	9.42876e-15	8.08002e-11	2.43917e-06	3.34481e-06	0.559969	0.000211716	0.15957	0.345038	0.632246	0.984447	0.85009	0.635422	0.00108294	0.00908489	0.963748	0.361986	0.938061	0.999986	0.999913	0.999985	0.999789	0.99993	1.5686	1.28229	-0.0458281	0.53051	-0.12001	0.141628	0.0546198	-0.00260156	-0.0256771	-0.0433828
ILMN_2690596	NM_010423.2	NP_034553.2	Hey1	NA	NA	6.88592e-16	6.05605e-41	3.58197e-09	3.87745e-13	2.77632e-39	1.19851e-06	5.16651e-06	0.171346	0.176271	0.449863	0.00922538	0.0221933	0.539296	0.897403	0.226274	0.430451	0.00184929	0.775478	0.913268	0.935962	0.867317	0.999986	0.999913	0.999985	0.999789	0.99993	-0.770357	-0.10037	0.0894505	0.0449505	0.176497	-0.195836	0.0350104	-0.00625	0.0868776	0.0543151
ILMN_2993334	NM_024413.1	NP_077724.1	Plekhf1	NA	NA	9.04316e-16	4.97436e-47	0.103265	5.03083e-13	7.78597e-45	0.999998	1.26088e-05	0.000751399	0.475027	0.151328	0.977074	0.000563506	0.172242	0.694022	0.328445	0.670618	0.00319891	0.178841	0.952954	0.88665	0.999279	0.448269	0.999913	0.999985	0.999789	0.99993	0.722336	0.40381	0.0537839	0.0595859	-0.00147917	0.795156	0.18087	0.0502474	0.124281	0.055237
ILMN_1256359	NM_145533.1	NP_663508.1	Smox	NA	NA	1.17578e-15	0.000776389	4.27268e-05	6.46313e-13	0.00159705	0.00450426	9.3559e-05	0.00026226	0.673991	0.0388337	0.463386	0.000659049	0.088612	0.166141	0.449586	0.370117	0.010827	0.103501	0.974284	0.845271	0.971585	0.448269	0.999913	0.999985	0.999789	0.99993	1.20453	0.727253	0.0314922	0.22426	0.0919766	0.480536	0.171328	-0.104026	-0.063388	-0.111901
ILMN_2597030	NM_145533.1	NP_663508.1	Smox	NA	NA	1.27231e-15	1.85032e-08	1.20321e-05	6.91146e-13	5.31058e-08	0.00148126	1.27313e-06	0.000134687	0.28553	0.0136982	0.696791	0.00515183	0.385126	0.488163	0.719451	0.353977	0.000716898	0.0764704	0.931308	0.812201	0.986519	0.879298	0.999913	0.999985	0.999789	0.99993	1.42865	0.826958	0.13263	0.281833	0.0293359	0.567323	0.129068	-0.0908047	-0.0440391	-0.107643
ILMN_1244234	NM_175365.2		4631416L12Rik	NA	NA	1.40547e-15	4.95535e-10	4.63135e-14	7.54608e-13	1.54862e-09	4.03487e-11	4.16081e-07	0.0775953	0.174589	0.310222	0.240468	0.0369729	0.0616049	0.816752	0.489171	0.223287	0.000365095	0.674974	0.913268	0.91449	0.951858	0.999986	0.999913	0.999985	0.999789	0.99993	1.42884	0.141469	0.125031	0.0776901	0.102245	0.122276	0.0878854	0.0156823	0.075125	0.0725
ILMN_2744890	NM_011817.1	NP_035947.1	Gadd45g	NA	NA	1.99743e-15	1.14272e-33	1.06699e-09	1.06011e-12	1.93274e-32	3.97316e-07	6.91038e-08	0.00188506	0.64166	0.62573	0.878239	0.0452936	0.584597	0.852314	0.540143	0.805137	0.00013873	0.266241	0.970488	0.961453	0.99417	0.999986	0.999913	0.999985	0.999789	0.99993	1.82677	0.511419	0.0313698	0.0660599	-0.0134922	0.429596	0.0611198	-0.0338724	0.0792135	0.0282786
ILMN_2978838	NM_145569.2	NP_663544.1	Mat2a	NA	NA	2.05025e-15	5.89954e-14	0.000205698	1.07578e-12	2.25017e-13	0.0172375	1.83622e-06	4.87886e-06	0.246537	0.00542747	0.0387253	0.00487127	0.206088	0.78762	0.339922	0.723215	0.000942064	0.0102398	0.922707	0.728172	0.914843	0.872881	0.999913	0.999985	0.999789	0.99993	0.95438	0.48149	0.096401	0.293932	0.118286	0.472008	0.0843411	-0.0130964	0.0645573	0.0270078
ILMN_1248312	NM_146061		Arhgap8	NA	NA	2.76086e-15	0.000522929	4.06832e-12	1.43236e-12	0.00109788	2.37786e-09	2.69713e-05	0.000322727	0.322894	0.181339	0.702137	0.0887932	0.156251	0.283086	0.367442	0.0679661	0.00526338	0.116419	0.934242	0.892502	0.986557	0.999986	0.999913	0.999985	0.999789	0.99993	1.13129	0.673055	-0.127732	0.133081	-0.0402109	0.149828	0.0846536	0.0885729	0.029224	-0.114919
ILMN_3105343	NM_130895.2	NP_570965.2	Adarb1	NA	NA	4.16173e-15	6.42928e-37	1.96282e-15	2.13515e-12	1.55835e-35	2.0598e-12	2.8598e-06	0.000146665	0.519679	0.0313291	0.66545	0.684006	0.213627	0.559113	0.258715	0.87946	0.00121145	0.0764704	0.959557	0.845271	0.984217	0.999986	0.999913	0.999985	0.999789	0.99993	1.46294	0.665297	0.0765234	0.264354	0.0342786	-0.0247995	-0.0627422	-0.0542943	-0.051099	0.0113594
ILMN_1224291	NM_013594.1	NP_038622.1	Mbd1	NA	NA	4.34491e-15	2.22711e-16	5.78106e-14	2.20463e-12	9.66309e-16	4.94323e-11	7.49705e-06	0.000453562	0.14543	0.0417057	0.380134	0.650304	0.157132	0.705138	0.437503	0.0835581	0.00221917	0.142468	0.906331	0.847104	0.965144	0.999986	0.999913	0.999985	0.999789	0.99993	1.51763	0.590977	-0.143104	0.261417	-0.0922604	0.0479219	-0.120268	-0.022487	0.0491354	-0.113917
ILMN_3154640	NM_133919.3	NP_598680.3	Aff1	NA	NA	4.58965e-15	2.44358e-36	0.000811461	2.30351e-12	5.53358e-35	0.0538339	2.81921e-06	0.00658009	0.68782	0.445843	0.637368	0.00119051	0.449918	0.291325	0.142268	0.120817	0.00120532	0.382979	0.976827	0.935962	0.98179	0.573931	0.999913	0.999985	0.999789	0.99993	1.1724	0.422674	-0.0447214	0.0613906	-0.0553854	0.559961	-0.108862	-0.112497	-0.120206	-0.246268
ILMN_2667369	NM_022305.3	NP_071641.1	B4galt1	NA	NA	5.34906e-15	3.65015e-40	5.3193e-07	2.65578e-12	1.46686e-38	9.98428e-05	2.44844e-07	0.00271253	0.0552079	0.0888364	0.640271	0.00879224	0.402799	0.659033	0.893661	0.607835	0.000262916	0.287975	0.884577	0.863543	0.981917	0.999986	0.999913	0.999985	0.999789	0.99993	1.01153	0.228328	0.0970078	0.112021	0.0179479	0.307839	0.0979557	-0.0315339	-0.00631771	-0.0234427
ILMN_1223257	NM_013652.2	NP_038680.1	Ccl4	NA	NA	5.80275e-15	1.67612e-13	0.000122802	2.85039e-12	6.25248e-13	0.0112505	5.54133e-06	0.00880548	0.160384	0.888485	0.213474	0.000315131	0.0823246	0.464758	0.192911	0.737382	0.00191657	0.424303	0.9101	0.991175	0.946616	0.340409	0.999913	0.999985	0.999789	0.99993	-2.41002	-0.567654	0.14957	0.0156901	0.163706	-1.07412	-0.274859	0.340271	-0.151828	0.0452422
ILMN_2595732	XM_001475817.1	XP_001475867.1	LOC100046232	NA	NA	6.04642e-15	4.86926e-36	1.86573e-15	2.93882e-12	1.06217e-34	2.00345e-12	3.77523e-06	0.0194726	0.815119	0.211718	0.335433	0.647848	0.333928	0.0992958	0.202944	0.74012	0.00141721	0.518814	0.98428	0.899589	0.956127	0.999986	0.999913	0.999985	0.999789	0.99993	1.34849	0.384172	0.0190182	0.092513	-0.0935286	-0.0319714	0.0628724	0.0867526	-0.071474	-0.0239583
ILMN_2644920	NM_024413.1	NP_077724.1	Plekhf1	NA	NA	6.66982e-15	3.69799e-44	0.00931187	3.20804e-12	3.11589e-42	0.325979	8.79229e-05	0.0211769	0.0908128	0.111853	0.262456	0.000151701	0.239831	0.221671	0.461715	0.88999	0.0104903	0.527013	0.889179	0.871957	0.954163	0.280186	0.999913	0.999985	0.999789	0.99993	0.833531	0.277583	0.170128	0.152604	0.0874661	0.453979	0.0834844	0.0638594	0.0509193	-0.00916146
ILMN_1255430	AK053168		E030024C07Rik	NA	NA	6.82526e-15	5.10028e-23	1.34428e-13	3.24896e-12	3.31784e-22	1.07018e-10	6.67462e-06	0.0168759	0.804114	0.543089	0.861327	0.157284	0.659528	0.402003	0.512616	0.568169	0.00205753	0.495692	0.984139	0.951803	0.994144	0.999986	0.999913	0.999985	0.999789	0.99993	1.40952	0.326091	-0.0246745	0.0718385	0.0165234	0.102477	0.0292604	0.0547214	0.0536875	0.028651
ILMN_2702303	NM_009890.1	NP_034020.1	Ch25h	NA	NA	7.4591e-15	4.35575e-43	7.28254e-13	3.51445e-12	2.95648e-41	4.94506e-10	6.25886e-06	0.00365522	0.256365	0.14795	0.864011	0.833932	0.50844	0.161172	0.670402	0.150821	0.00202095	0.320909	0.926398	0.885866	0.99417	0.999986	0.999913	0.999985	0.999789	0.99993	-1.75372	-0.342451	0.142615	-0.162982	0.0191224	-0.0211198	-0.0454792	0.247943	0.041875	0.0925391
ILMN_1229577	NM_009217.1		Sstr2	NA	NA	8.65634e-15	3.0081e-15	4.49915e-16	4.03735e-12	1.22388e-14	5.77067e-13	1.93338e-07	3.38636e-05	0.502489	0.00183176	0.653111	0.266485	0.680749	0.90929	0.391355	0.584913	0.000251384	0.0332685	0.95682	0.612895	0.982145	0.999986	0.999913	0.999985	0.999789	0.99993	-1.26777	-0.550099	-0.0450911	-0.29199	-0.0272005	0.0746719	-0.0356979	-0.0134453	-0.0528958	0.0344688
ILMN_2430906	XM_001479552.1	XP_001479602.1	2310051E17Rik	NA	NA	9.31528e-15	0.000165278	6.28303e-05	4.30124e-12	0.000365409	0.0062795	4.3419e-06	8.19008e-05	0.573192	0.264404	0.464499	0.00563827	0.335827	0.515459	0.84815	0.999009	0.00160352	0.0600268	0.964807	0.910899	0.971585	0.909613	0.999913	0.999985	0.999789	0.99993	1.96908	0.991862	-0.131289	0.186422	-0.0721875	0.905526	0.173518	-0.127081	-0.0459479	-0.00025
ILMN_3001914	NM_010907.1	NP_035037.1	Nfkbia	NA	NA	9.7366e-15	1.05817e-22	3.44297e-06	4.45127e-12	6.72352e-22	0.000501501	9.45119e-05	0.0145477	0.885288	0.829336	0.351492	0.00191299	0.153314	0.864891	0.622089	0.623997	0.010902	0.47683	0.990926	0.983353	0.959826	0.691108	0.999913	0.999985	0.999789	0.99993	1.27723	0.494107	0.0188542	0.0291354	-0.130878	0.469083	0.111831	-0.0195911	0.030737	-0.0607526
ILMN_2773936	NM_010333		Edg5	NA	NA	1.05879e-14	8.82799e-32	4.03559e-11	4.79298e-12	1.21534e-30	1.96103e-08	9.7752e-08	0.0119928	0.0403279	0.394222	0.843591	0.456885	0.471542	0.203954	0.875551	0.70682	0.000163147	0.463166	0.884577	0.929172	0.992771	0.999986	0.999913	0.999985	0.999789	0.99993	-1.17995	-0.253672	0.120711	-0.0774583	-0.00850521	-0.105792	-0.0747865	0.158216	-0.0175781	0.0387031
ILMN_2766469	NM_145533.1	NP_663508.1	Smox	NA	NA	1.16904e-14	0.763097	0.000268402	5.24071e-12	0.809187	0.021591	6.18161e-06	0.000416378	0.161669	0.0756565	0.429993	0.00205471	0.562622	0.019811	0.237169	0.0522004	0.00202095	0.138201	0.910565	0.857031	0.970189	0.691921	0.999913	0.999985	0.999789	0.99993	1.27014	0.623419	0.166849	0.196375	0.083862	0.461555	0.104227	-0.194221	-0.139909	-0.206122
ILMN_2696711	NM_008606.2	NP_032632.1	Mmp11	NA	NA	1.61146e-14	8.68211e-42	2.15281e-11	7.15459e-12	4.5145e-40	1.10449e-08	4.16698e-05	0.000276849	0.549355	0.762405	0.856703	0.205398	0.94726	0.191052	0.211702	0.0729317	0.00684733	0.106527	0.963086	0.975701	0.994144	0.999986	0.999913	0.999985	0.999789	0.99993	-0.844362	-0.367409	-0.0341016	-0.0233464	0.00873177	-0.0838359	0.0035599	-0.113979	0.0808307	0.126456
ILMN_1232989	NM_020578.2	NP_065603.1	Ehd3	NA	NA	2.34147e-14	2.16523e-28	1.5578e-13	1.02967e-11	2.15098e-27	1.21915e-10	9.51098e-06	0.000442827	0.719479	0.0192008	0.846093	0.515814	0.628997	0.661649	0.678097	0.934654	0.00259813	0.140486	0.979502	0.826528	0.992846	0.999986	0.999913	0.999985	0.999789	0.99993	1.41676	0.512682	0.0269661	0.141167	-0.0170625	0.0510417	0.0346849	0.0485495	-0.0308776	0.00527344
ILMN_3156010	NM_018884.1	NP_061372.1	Pdzrn3	NA	NA	2.39041e-14	7.46543e-19	3.2321e-10	1.04127e-11	3.73587e-18	1.35672e-07	2.24418e-06	0.00448613	0.774878	0.0202904	0.319099	0.143736	0.889776	0.465563	0.86735	0.985056	0.00104669	0.33961	0.982749	0.833366	0.955887	0.999986	0.999913	0.999985	0.999789	0.99993	-1.30257	-0.418714	0.0363828	-0.197893	-0.0760156	-0.187599	0.0157031	0.0731198	0.0155703	0.00188021
ILMN_1248742			C530044C16Rik	NA	NA	3.19228e-14	6.60745e-41	1.66462e-13	1.37757e-11	2.99404e-39	1.26003e-10	9.27341e-07	0.000141259	0.662762	0.0690958	0.772426	0.865558	0.526565	0.539243	0.145349	0.37125	0.000613852	0.0764704	0.973388	0.857031	0.988804	0.999986	0.999913	0.999985	0.999789	0.99993	-1.76216	-0.92612	-0.0452813	-0.152818	0.0275885	0.0222839	0.0545234	0.0797839	0.116854	0.105214
ILMN_2695819	NM_030143.3	NP_084419.2	Ddit4l	NA	NA	3.42585e-14	1.43748e-46	2.08096e-06	1.46468e-11	1.98725e-44	0.000326823	3.02947e-06	0.000886153	0.925258	0.0543551	0.337786	0.00796401	0.536081	0.83486	0.565561	0.689107	0.0012602	0.194844	0.993257	0.856093	0.956282	0.975412	0.999913	0.999985	0.999789	0.99993	-1.01171	-0.378352	0.00740885	-0.136883	-0.059099	-0.326109	-0.0620026	0.0211016	-0.0506198	0.0364089
ILMN_1255967	AK046642		B430216N15Rik	NA	NA	3.62706e-14	2.27961e-23	3.98694e-06	1.53648e-11	1.51604e-22	0.000571718	7.63371e-05	0.000588496	0.970048	0.0502403	0.483867	0.00404779	0.484071	0.712706	0.26187	0.193409	0.00958536	0.162422	0.997073	0.853057	0.971793	0.821541	0.999913	0.999985	0.999789	0.99993	1.03202	0.629977	0.00440625	0.293656	0.0743672	0.399333	0.0683385	0.0266693	-0.0758594	-0.0949297
ILMN_1254295	NM_177753.2	NP_808421.1	Sox21	NA	NA	3.7391e-14	4.09988e-21	0.00917297	1.56954e-11	2.35545e-20	0.32357	1.91896e-06	0.0118767	0.910579	0.310594	0.0577857	0.0105086	0.405306	0.981729	0.680633	0.808304	0.000963111	0.461612	0.9927	0.91449	0.914843	0.999986	0.999913	0.999985	0.999789	0.99993	-0.871589	-0.268635	-0.00885938	-0.0503177	0.139154	-0.51319	-0.104776	0.00280469	-0.058125	0.032487
ILMN_2770894	NM_016693		Map3k6	NA	NA	3.8623e-14	1.50722e-14	1.39181e-11	1.60665e-11	5.92141e-14	7.47273e-09	6.63681e-06	0.0599137	0.869125	0.940189	0.481633	0.18894	0.375337	0.555533	0.541407	0.749721	0.00205753	0.649848	0.989213	0.996036	0.971793	0.999986	0.999913	0.999985	0.999789	0.99993	1.18866	0.194557	-0.00592969	-0.00384375	-0.0719766	0.114195	0.0687448	0.0507604	-0.053987	-0.0283516
ILMN_2502471	XM_994662.1	XP_999756.2	BC023892	NA	NA	4.01037e-14	3.09371e-32	4.31683e-13	1.65334e-11	4.49069e-31	3.11446e-10	1.94766e-06	0.000663653	0.328413	0.0135828	0.109957	0.674289	0.490592	0.514957	0.358058	0.0397301	0.000967005	0.172155	0.934242	0.812201	0.934626	0.999986	0.999913	0.999985	0.999789	0.99993	1.75726	0.707878	0.190904	0.425508	0.229654	0.022401	-0.0700911	-0.0458854	-0.0520469	-0.129461
ILMN_2697304	NM_007925.3	NP_031951.2	Eln	NA	NA	4.88651e-14	1.14233e-22	2.74298e-08	1.99672e-11	7.24434e-22	7.07758e-06	7.03467e-07	7.19853e-05	0.540466	0.00914021	0.984325	0.0160287	0.0734495	0.851607	0.962927	0.457021	0.00049215	0.0570588	0.961311	0.775852	0.999565	0.999986	0.999913	0.999985	0.999789	0.99993	0.946021	0.506724	-0.0627344	0.175518	0.000570313	0.233849	0.119049	-0.0151198	0.00453646	0.034849
ILMN_2483304	NM_053247.4	NP_444477.2	Lyve1	NA	NA	5.75122e-14	6.83509e-09	5.50706e-13	2.32944e-11	2.01342e-08	3.91205e-10	5.64803e-06	0.04055	0.553934	0.0549406	0.689389	0.612996	0.853844	0.445517	0.62142	0.780287	0.00192622	0.605744	0.963284	0.856093	0.986255	0.999986	0.999913	0.999985	0.999789	0.99993	1.22071	0.14801	0.0438073	0.182203	0.0275729	0.025974	0.0137422	-0.0695286	0.0213854	-0.0215417
ILMN_2700265	NM_011068.1	NP_035198.1	Pex11a	NA	NA	5.92539e-14	2.71959e-21	5.78054e-13	2.37912e-11	1.57856e-20	4.0441e-10	6.3608e-07	0.000621835	0.0943507	0.263886	0.0966723	0.873321	0.373041	0.267154	0.183239	0.702011	0.000458912	0.166228	0.892397	0.910899	0.934626	0.999986	0.999913	0.999985	0.999789	0.99993	1.21208	0.275604	0.085862	0.0614922	0.110107	-0.0120495	-0.075237	-0.115758	-0.0880651	-0.0375781
ILMN_2826916	NM_011212.2	NP_035342.2	Ptpre	NA	NA	6.00927e-14	4.52537e-32	3.7358e-12	2.392e-11	6.44523e-31	2.26969e-09	7.54558e-06	0.317616	0.280728	0.516742	0.17322	0.0434486	0.397725	0.62411	0.383767	0.344022	0.00221917	0.84653	0.931308	0.949363	0.942155	0.999986	0.999913	0.999985	0.999789	0.99993	-0.878682	-0.0733568	0.0799609	0.0539297	0.124615	-0.109799	-0.0439219	-0.0359271	-0.0635859	-0.056138
ILMN_2662802	NM_008987.2		Ptx3	NA	NA	6.27351e-14	0.245138	0.000148415	2.47584e-11	0.311827	0.0130781	4.17767e-05	0.00019969	0.402436	0.667561	0.859507	0.00543284	0.143551	0.469983	0.25903	0.124739	0.00684733	0.0895194	0.946441	0.966662	0.994144	0.898053	0.999913	0.999985	0.999789	0.99993	-0.989068	-0.680565	0.106703	-0.0491432	-0.0205938	-0.34787	-0.210917	0.0956354	0.130721	0.140807
ILMN_2452883	NM_011068		Pex11a	NA	NA	8.11381e-14	1.39955e-11	9.05258e-12	3.17498e-11	4.73808e-11	5.03607e-09	1.29541e-06	0.0364035	0.261751	0.123089	0.307759	0.839625	0.0400659	0.10311	0.23832	0.159941	0.000720656	0.592826	0.927895	0.877653	0.955845	0.999986	0.999913	0.999985	0.999789	0.99993	1.07267	0.223646	-0.0936719	-0.0971302	-0.100383	-0.0165417	-0.248831	-0.193591	-0.124953	-0.125763
ILMN_1234929	XM_001473421.1	XP_001473471.1	LOC100044968	NA	NA	9.20098e-14	2.45308e-21	1.46836e-10	3.57013e-11	1.42763e-20	6.58253e-08	3.55429e-06	0.00591081	0.299327	0.479053	0.32468	0.39237	0.877269	0.59665	0.798497	0.486059	0.00136763	0.37285	0.931882	0.941281	0.956127	0.999986	0.999913	0.999985	0.999789	0.99993	1.07515	0.274148	-0.0710755	0.0594531	-0.0814036	0.0959453	-0.0195078	-0.0578073	-0.0247057	-0.0841745
ILMN_2479273	NM_175462.3	NP_780671.2	Kcnt1	NA	NA	1.26706e-13	1.91799e-36	8.78839e-10	4.87542e-11	4.38205e-35	3.39241e-07	9.46787e-05	0.0455093	0.809622	0.883172	0.374866	0.162515	0.380738	0.499002	0.504546	0.631459	0.010902	0.616856	0.984139	0.990683	0.963767	0.999986	0.999913	0.999985	0.999789	0.99993	0.882612	0.25144	0.0200078	-0.0121797	-0.0740547	0.111893	0.0604427	-0.0552031	-0.0301797	-0.0211328
ILMN_1234702	NM_173866.3	NP_776291.1	Gpt2	NA	NA	1.3182e-13	5.61475e-32	0.262724	5.0303e-11	7.89691e-31	0.999998	0.00216237	0.170302	0.145466	0.675152	0.921965	0.000353826	0.354249	0.365685	0.310661	0.911271	0.0778576	0.77529	0.906331	0.966986	0.996939	0.355165	0.999913	0.999985	0.999789	0.99993	0.421646	0.102516	-0.0989948	0.0293255	0.00421615	0.548091	0.0699661	-0.0609609	-0.0748932	-0.0094401
ILMN_1231714	AK035655		9530081N05Rik	NA	NA	1.55233e-13	7.19316e-22	2.89345e-12	5.87518e-11	4.33039e-21	1.83017e-09	1.85563e-07	5.95275e-05	0.232956	0.0218501	0.25852	0.413443	0.639639	0.85415	0.665971	0.865536	0.000251384	0.0518608	0.921048	0.83988	0.953188	0.999986	0.999913	0.999985	0.999789	0.99993	1.19464	0.564229	0.170021	0.196961	0.0651328	0.0650938	0.0349792	0.012776	0.0255078	0.0119766
ILMN_2846776	NM_007669.2	NP_031695.1	Cdkn1a	NA	NA	2.57179e-13	4.38579e-20	4.67221e-09	9.65447e-11	2.36936e-19	1.53003e-06	3.62125e-07	0.000763562	0.0180502	0.0879302	0.173589	0.0352832	0.780323	0.492982	0.316997	0.924578	0.00034124	0.179881	0.870168	0.863543	0.942155	0.999986	0.999913	0.999985	0.999789	0.99993	1.28911	0.419102	0.186552	0.0726172	0.100508	0.269937	-0.0266328	0.0964062	0.107693	-0.0112995
ILMN_2889832	NM_001034870.2	NP_001030042.2	Serpina3h	NA	NA	2.88545e-13	3.70678e-37	6.99481e-08	1.07446e-10	9.27678e-36	1.5989e-05	0.000147543	0.00687308	0.201661	0.204896	0.225503	0.000657368	0.662791	0.199826	0.0633735	0.825213	0.0143495	0.390528	0.913268	0.89787	0.949196	0.448269	0.999913	0.999985	0.999789	0.99993	1.16899	0.745544	0.196188	0.251464	-0.189393	0.416576	-0.0252188	0.107609	-0.0781224	0.0125885
ILMN_2629582	NM_008873.2	NP_032899.1	Plau	NA	NA	3.73803e-13	1.74012e-13	0.00171745	1.3808e-10	6.48598e-13	0.0953328	0.000143888	0.0653168	0.316861	0.582941	0.89488	0.00821088	0.626138	0.214532	0.858528	0.894314	0.0141489	0.659361	0.93421	0.956291	0.994855	0.980567	0.999913	0.999985	0.999789	0.99993	-1.89039	-0.406099	0.195622	-0.102208	0.0233854	-0.775953	-0.101174	0.500549	-0.039362	0.0280859
ILMN_2474011	NM_008750.4	NP_032776.1	Nxn	NA	NA	4.20615e-13	3.65857e-34	0.000261096	1.54139e-10	6.48986e-33	0.0210767	8.9959e-05	0.0131388	0.0960515	0.113058	0.102724	0.00183583	0.544025	0.719599	0.149278	0.903567	0.0106781	0.46974	0.892851	0.87324	0.934626	0.689166	0.999913	0.999985	0.999789	0.99993	0.770747	0.342357	-0.180742	0.131977	-0.182562	0.453143	0.0603854	-0.0388932	-0.122708	0.010474
ILMN_2738345	NM_144862.3	NP_659111.1	Lims2	NA	NA	4.48323e-13	1.14932e-24	5.42279e-15	1.62999e-10	8.42094e-24	5.2165e-12	7.49779e-06	0.00836342	0.746876	0.223378	0.207032	0.228893	0.949016	0.95047	0.861372	0.518989	0.00221917	0.415239	0.981449	0.900882	0.945996	0.999986	0.999913	0.999985	0.999789	0.99993	1.19597	0.293255	0.030276	0.140547	-0.116398	-0.103969	0.00275	-0.00342188	-0.00866406	-0.0311406
ILMN_2799351	NM_025590.3	NP_079866.2	Acot11	NA	NA	5.30266e-13	6.93006e-32	8.97417e-05	1.91285e-10	9.67317e-31	0.0086508	0.000478252	0.0121955	0.79009	0.490057	0.495857	0.000124366	0.530406	0.82208	0.726454	0.285178	0.0304114	0.465857	0.983968	0.943804	0.971793	0.261021	0.999913	0.999985	0.999789	0.99993	1.03324	0.50401	-0.0459323	0.103477	0.107953	0.45599	0.0726797	0.0206849	0.0221901	0.0583151
ILMN_2680415	NM_172537.2	NP_766125.2	Sema6d	NA	NA	5.43027e-13	5.00381e-26	1.72025e-09	1.9437e-10	4.07632e-25	6.11006e-07	1.5878e-05	0.414972	0.0227019	0.869379	0.0197469	0.0277222	0.992124	0.681208	0.595392	0.960884	0.00375975	0.883092	0.879858	0.98828	0.871242	0.999986	0.999913	0.999985	0.999789	0.99993	-1.03158	-0.113604	0.311089	0.0148333	0.239245	-0.203	-0.000828125	-0.0376224	-0.04375	0.00338802
ILMN_2771766	XM_001480891.1	XP_001480941.1	LOC100048556	NA	NA	6.97586e-13	3.19659e-33	9.03925e-13	2.47772e-10	5.1536e-32	5.87856e-10	5.46415e-06	0.0011855	0.207189	0.0277708	0.0207406	0.876426	0.767192	0.0361578	0.806256	0.736175	0.00191138	0.211443	0.913268	0.845271	0.871242	0.999986	0.999913	0.999985	0.999789	0.99993	-2.02739	-0.768589	-0.262432	-0.489729	-0.40631	0.0135521	0.0394661	0.0958073	0.0172161	-0.0264036
ILMN_3161805	XM_001480891.1	XP_001480941.1	LOC100048556	NA	NA	7.95722e-13	2.21521e-31	4.36141e-14	2.80471e-10	2.92912e-30	3.87277e-11	1.85194e-08	0.000117472	0.839788	0.349778	0.0008901	0.0343257	0.214683	0.0854095	0.256136	0.545664	9.5013e-05	0.0737667	0.986494	0.920668	0.867317	0.999986	0.999913	0.999985	0.999789	0.99993	-1.76106	-0.604224	-0.0303672	-0.157	-0.250557	0.129057	0.105107	0.101503	0.115997	-0.0414583
ILMN_2888191	NM_009917.2	NP_034047.2	Ccr5	NA	NA	8.25805e-13	1.06263e-40	3.18049e-13	2.88869e-10	4.67739e-39	2.35912e-10	1.15535e-05	0.696119	0.127795	0.390581	0.461576	0.584219	0.746615	0.785447	0.402731	0.523292	0.00298028	0.955409	0.899843	0.929172	0.971585	0.999986	0.999913	0.999985	0.999789	0.99993	-1.47185	0.0635859	0.172354	0.0828594	0.0904062	0.0496146	0.0319349	-0.0303854	0.0747891	0.0554974
ILMN_2677339	NM_023821.2		Cmya5	NA	NA	8.56225e-13	2.55335e-20	0.028179	2.97258e-10	1.3969e-19	0.629177	0.000574486	0.00943864	0.984592	0.0574078	0.540611	6.9974e-05	0.236071	0.242354	0.425859	0.506612	0.0343716	0.434095	0.99894	0.856439	0.975348	0.248537	0.999913	0.999985	0.999789	0.99993	0.635737	0.444185	-0.00229948	0.255185	0.0588646	0.775669	0.108375	-0.117346	0.0504948	-0.0443984
ILMN_2928720	NM_001004363.1	NP_001004363.1	Nuak1	NA	NA	8.81734e-13	3.57934e-39	7.25387e-09	3.0383e-10	1.23338e-37	2.23576e-06	3.0208e-05	4.7796e-06	0.863827	0.000197191	0.309595	0.101672	0.0631069	0.846654	0.667796	0.119792	0.00555706	0.0102398	0.988472	0.361986	0.955845	0.999986	0.999913	0.999985	0.999789	0.99993	0.883029	0.508167	-0.0147318	0.337622	0.0759609	0.152654	0.128448	-0.00986458	0.0281432	0.0763516
ILMN_2907540	NM_144799.1	NP_659048.1	Lmcd1	NA	NA	9.19736e-13	1.9686e-28	3.09697e-10	3.14577e-10	1.96155e-27	1.31192e-07	1.81588e-07	0.000250046	0.796093	0.0395149	0.769876	0.217974	0.906989	0.569454	0.432616	0.78367	0.000251384	0.100397	0.984139	0.845271	0.988804	0.999986	0.999913	0.999985	0.999789	0.99993	-1.13843	-0.460263	0.0165443	-0.168401	0.0194844	-0.183625	0.01475	-0.0719063	-0.102021	-0.033875
ILMN_2623983	NM_010118.1		Egr2	NA	NA	9.31758e-13	5.68219e-16	1.83368e-07	3.16346e-10	2.40949e-15	3.79679e-05	2.30587e-06	0.0161864	0.0361872	0.581207	0.28013	0.0344963	0.91078	0.457826	0.856	0.235517	0.00105417	0.492029	0.884577	0.955774	0.955579	0.999986	0.999913	0.999985	0.999789	0.99993	-1.11511	-0.244008	0.217833	0.0621146	0.0926563	-0.230232	-0.0127031	0.0881823	-0.0141849	0.100797
ILMN_1251669	NM_010161.3	NP_034291.1	Evi2a	NA	NA	9.6834e-13	1.03512e-33	0.000509923	3.26366e-10	1.76043e-32	0.0367384	5.38326e-08	0.0345088	0.0602563	0.0452366	0.135096	0.0721443	0.76204	0.390538	0.664323	0.349959	0.000124283	0.585814	0.884577	0.852426	0.934626	0.999986	0.999913	0.999985	0.999789	0.99993	-1.14454	-0.142781	0.0771016	-0.0506172	0.0604714	-0.37268	0.0509479	0.225435	0.0786484	0.159518
ILMN_2765759	NM_023049.1	NP_075536.1	Asb2	NA	NA	1.15111e-12	7.99056e-30	1.81876e-10	3.85154e-10	9.06972e-29	7.99803e-08	4.06503e-06	0.000198396	0.0261307	0.023255	0.169759	0.571091	0.974674	0.415842	0.0582521	0.668994	0.0015137	0.0895194	0.879858	0.845271	0.942155	0.999986	0.999913	0.999985	0.999789	0.99993	-1.26235	-0.405208	-0.222401	-0.246964	-0.195596	-0.0505755	0.00273438	0.0819036	0.195727	0.0353047
ILMN_2813577	NM_145570.1	NP_663545.1	Tmem166	NA	NA	1.30394e-12	6.49728e-30	0.00352211	4.33151e-10	7.4222e-29	0.166287	0.000257627	0.00456329	0.487633	0.0588142	0.318874	0.000881507	0.545345	0.858669	0.726261	0.704458	0.020128	0.340736	0.954003	0.856439	0.955887	0.490394	0.999913	0.999985	0.999789	0.99993	0.988753	0.645138	0.105026	0.297076	0.124013	0.609885	0.0840625	0.0191198	0.0400521	0.045974
ILMN_2741063	NM_145144.1	NP_660126.1	2810003C17Rik	NA	NA	1.31649e-12	1.42329e-15	0.192917	4.34196e-10	5.90306e-15	0.999998	0.000109178	0.00666626	0.914935	0.921313	0.512784	0.00163182	0.155601	0.931655	0.614757	0.695272	0.0120029	0.385358	0.9927	0.994212	0.974067	0.666795	0.999913	0.999985	0.999789	0.99993	-0.67551	-0.206122	-0.0101562	-0.00648958	0.0606719	-0.479042	-0.14018	0.00594271	-0.0429193	-0.0339974
ILMN_2632839	NM_027917.1		1300007L22Rik	NA	NA	1.38212e-12	1.2945e-09	8.61108e-13	4.52611e-10	3.95738e-09	5.76244e-10	9.69393e-05	0.0703999	0.691269	0.786793	0.563766	0.973076	0.951578	0.912428	0.63886	0.853404	0.011041	0.665144	0.976827	0.979027	0.978047	0.999986	0.999913	0.999985	0.999789	0.99993	1.39677	0.168898	0.0365807	0.0217865	0.0648307	0.00281771	-0.00448698	0.0100208	0.0376667	0.0168203
ILMN_2813830	NM_011851.2	NP_035981.1	Nt5e	NA	NA	1.42674e-12	9.86253e-20	0.000818195	4.63932e-10	5.22119e-19	0.0541251	2.70236e-05	0.0104546	0.853619	0.0188748	0.169971	0.00726357	0.0469658	0.696217	0.142897	0.633986	0.00526338	0.452418	0.987937	0.826528	0.942155	0.963758	0.999913	0.999985	0.999789	0.99993	0.955852	0.343477	0.0136276	0.231698	0.11713	0.424453	0.198505	0.0471354	0.155927	0.049276
ILMN_2899863	NM_013693.1	NP_038721.1	Tnf	NA	NA	1.72777e-12	2.96507e-23	5.66784e-09	5.5789e-10	1.95473e-22	1.80488e-06	9.87367e-05	0.0254008	0.198853	0.894413	0.211678	0.0039021	0.223772	0.20463	0.00715371	0.00372677	0.0111742	0.551147	0.913268	0.991311	0.945996	0.81898	0.999913	0.999985	0.999789	0.99993	-0.765495	-0.273141	0.142826	-0.0120156	0.131534	-0.26388	-0.0634531	-0.100461	-0.159654	-0.146779
ILMN_1220243	XM_358834.1		LOC385644	NA	NA	2.15703e-12	2.1871e-23	1.33581e-14	6.91657e-10	1.45724e-22	1.25877e-11	2.09703e-07	0.000300011	0.592415	0.0308649	0.57078	0.00944644	0.000116297	0.467058	0.49599	0.802583	0.000254811	0.113547	0.965996	0.845271	0.978134	0.999986	0.999913	0.999985	0.999789	0.99993	1.54718	0.665547	0.096974	0.202589	0.0477526	-0.107232	-0.0491719	0.0766432	-0.0331823	0.008875
ILMN_2973824	NM_011797.1	NP_035927.1	Car14	NA	NA	2.52686e-12	7.84724e-08	1.13136e-10	8.04656e-10	2.17608e-07	5.1722e-08	1.67859e-05	0.455104	0.441638	0.661468	0.634309	0.374764	0.667609	0.176093	0.388365	0.262208	0.00385789	0.894896	0.949308	0.966589	0.981597	0.999986	0.999913	0.999985	0.999789	0.99993	1.34411	0.0910312	0.068112	0.054112	0.0532266	0.0705313	0.0508177	-0.155302	-0.0763698	0.0818047
ILMN_2513826	NM_008764.3	NP_032790.3	Tnfrsf11b	NA	NA	2.63706e-12	6.92548e-30	6.44589e-13	8.33998e-10	7.89963e-29	4.44228e-10	2.16684e-07	0.000237188	0.139251	0.207455	0.449912	0.940293	0.313988	0.169265	0.375812	0.658356	0.000256543	0.0979606	0.905801	0.899056	0.971248	0.999986	0.999913	0.999985	0.999789	0.99993	-1.47789	-0.665815	0.0864766	-0.116789	-0.114438	-0.00823437	-0.071974	-0.0926875	-0.0638385	-0.047138
ILMN_1223614	NM_019733.2	NP_062707.1	Rbpms	NA	NA	2.66233e-12	3.86044e-34	1.86191e-11	8.36263e-10	6.83219e-33	9.65976e-09	1.47476e-05	0.0016504	0.0198295	0.0362647	0.108717	0.904961	0.916968	0.193774	0.720834	0.474796	0.00356522	0.251927	0.87367	0.845271	0.934626	0.999986	0.999913	0.999985	0.999789	0.99993	1.18485	0.548122	0.315599	0.318477	0.18951	0.0080599	0.00815365	-0.0933984	-0.0168177	-0.0426198
ILMN_2733733	NM_011905.2	NP_036035.2	Tlr2	NA	NA	2.71426e-12	5.04631e-47	4.96106e-07	8.46812e-10	7.87191e-45	9.34988e-05	3.761e-05	0.00685653	0.798796	0.0157044	0.666603	0.00461975	0.255004	0.736937	0.942495	0.755561	0.00640814	0.390528	0.984139	0.813892	0.98436	0.860009	0.999913	0.999985	0.999789	0.99993	-1.07663	-0.388609	-0.0187578	-0.229141	0.0386641	-0.22407	-0.112854	0.0261432	0.00592448	0.0360573
ILMN_2636624	NM_029415.2	NP_083691.1	Slc10a6	NA	NA	2.83716e-12	1.82259e-11	9.29527e-11	8.79213e-10	6.12982e-11	4.33535e-08	5.64502e-05	0.00343234	0.534145	0.72161	0.816445	0.0792335	0.123389	0.0144862	0.00350867	0.162377	0.00820147	0.311365	0.960197	0.972252	0.991962	0.999986	0.999913	0.999985	0.999789	0.99993	1.25554	0.531091	-0.0791536	0.0489271	0.0357812	0.216747	0.133294	0.154581	0.280544	0.093526
ILMN_2588759	NM_146104.2	NP_666216.1	Aph1a	NA	NA	2.97005e-12	1.17799e-08	2.60285e-12	9.14262e-10	3.42028e-08	1.66922e-09	7.64067e-05	0.5814	0.608114	0.48851	0.835304	0.834461	0.92338	0.389823	0.516438	0.367462	0.00958536	0.932104	0.968616	0.943611	0.99276	0.999986	0.999913	0.999985	0.999789	0.99993	1.11668	0.0614635	0.0617891	-0.0722969	-0.0225625	0.0238542	-0.0085599	-0.0788307	0.0667682	0.0853672
ILMN_2608052	NM_145533.1	NP_663508.1	Smox	NA	NA	3.90412e-12	0.0666776	0.00397917	1.19383e-09	0.0985685	0.180663	4.25478e-05	0.00663438	0.110557	0.266615	0.685425	0.0185142	0.698998	0.694007	0.585382	0.262644	0.00686924	0.384361	0.897935	0.910899	0.986011	0.999986	0.999913	0.999985	0.999789	0.99993	1.16007	0.554112	0.195138	0.167648	0.0545078	0.454513	0.0655078	-0.0579792	-0.0766562	-0.211172
ILMN_2674281	XR_031575.1		LOC100045343	NA	NA	4.27191e-12	1.04966e-37	8.33073e-07	1.2977e-09	2.85773e-36	0.000150259	1.24068e-06	0.00638792	0.162667	0.670401	0.396647	0.0496556	0.969101	0.725535	0.490695	0.582174	0.000715597	0.379612	0.910565	0.966986	0.967154	0.999986	0.999913	0.999985	0.999789	0.99993	-0.69331	-0.123393	-0.0709219	-0.0380833	-0.0413542	-0.136073	-0.00170052	0.0232448	0.0386823	0.0292005
ILMN_1250008	AK014174		Chk	NA	NA	4.581e-12	0.529426	2.21089e-10	1.3825e-09	0.600455	9.54072e-08	0.000112329	0.00902504	0.398057	0.202701	0.873945	0.306156	0.424338	0.674783	0.355126	0.772715	0.0121468	0.427074	0.946062	0.896339	0.99417	0.999986	0.999913	0.999985	0.999789	0.99993	1.05109	0.325841	-0.0763906	0.107406	-0.0129844	0.0747318	0.0744531	-0.0375885	0.0923047	0.0187005
ILMN_1243741	NM_013646.1	NP_038674.1	Rora	NA	NA	4.75148e-12	1.26906e-30	9.63802e-07	1.42464e-09	1.54245e-29	0.000170508	0.00015279	0.0795375	0.279782	0.555541	0.529975	0.00330952	0.0486125	0.297579	0.394776	0.745806	0.0145618	0.678538	0.931308	0.953377	0.974604	0.779662	0.999913	0.999985	0.999789	0.99993	0.763187	0.180896	-0.0645703	0.0349974	-0.0449427	0.149159	0.0785	-0.0705365	-0.0441823	-0.0262865
ILMN_1213954	NM_011361.1	NP_035491.1	Sgk1	NA	NA	5.04511e-12	6.31215e-28	6.34846e-09	1.50292e-09	6.02558e-27	1.99411e-06	6.14554e-06	0.000211188	0.349065	0.0851974	0.959171	0.101616	0.51229	0.669941	0.752671	0.904394	0.00202095	0.0911345	0.936351	0.860368	0.998396	0.999986	0.999913	0.999985	0.999789	0.99993	1.51127	0.889409	0.139893	0.25706	-0.00777344	0.22718	0.0629453	0.0489115	0.0350547	-0.011875
ILMN_2582706	AK080817		B230312E02Rik	NA	NA	5.87137e-12	1.80712e-11	2.77286e-08	1.73785e-09	6.07956e-11	7.11299e-06	0.000180848	0.00291106	0.282575	0.597697	0.990044	0.20159	0.850772	0.845831	0.424596	0.550089	0.0161152	0.294444	0.931308	0.957855	0.999964	0.999986	0.999913	0.999985	0.999789	0.99993	1.1021	0.432711	-0.112547	-0.0441693	0.000942708	0.15569	-0.0170104	-0.0166745	-0.0712266	-0.0813359
ILMN_1253919	NM_011337.2	NP_035467.1	Ccl3	NA	NA	6.36096e-12	5.72878e-17	0.0147601	1.87077e-09	2.57366e-16	0.433441	3.37428e-06	0.0167894	0.0349295	0.760185	0.0883022	0.000365759	0.0876734	0.412122	0.361483	0.971681	0.00132037	0.495041	0.884577	0.975688	0.93446	0.358634	0.999913	0.999985	0.999789	0.99993	-1.78854	-0.21126	0.204076	0.0382786	0.211294	-0.930521	-0.250688	0.414969	-0.117622	0.00586198
ILMN_1224472	NM_013652.2	NP_038680.1	Ccl4	NA	NA	6.68015e-12	1.95338e-10	0.015696	1.95221e-09	6.23715e-10	0.4471	6.5812e-06	0.0173417	0.471419	0.558141	0.949768	0.000605686	0.0850175	0.701407	0.55024	0.786469	0.00205753	0.497826	0.952433	0.954122	0.998196	0.448269	0.999913	0.999985	0.999789	0.99993	-1.90824	-0.386294	0.0790885	-0.0718568	0.00690885	-0.926128	-0.211555	0.181073	-0.0691406	0.0387865
ILMN_1253191	AK087605		E230024B12Rik	NA	NA	9.36106e-12	5.97642e-19	0.00033236	2.71847e-09	3.00637e-18	0.0257058	7.62841e-07	0.000177809	0.707294	0.323152	0.629898	0.00651416	0.688958	0.402175	0.256915	0.700796	0.000525723	0.0864226	0.97761	0.915013	0.98127	0.936915	0.999913	0.999985	0.999789	0.99993	1.10407	0.691109	-0.0441745	0.137383	-0.0557969	0.448862	0.0678646	-0.0950286	-0.125857	-0.0361589
ILMN_2715546	NM_008161.2	NP_032187.2	Gpx3	NA	NA	1.05383e-11	8.9826e-40	2.51048e-09	3.04122e-09	3.3803e-38	8.5866e-07	2.90971e-05	0.0144659	0.637861	0.302099	0.55254	0.108949	0.831101	0.238855	0.529606	0.384538	0.00545681	0.476666	0.970488	0.912629	0.976652	0.999986	0.999913	0.999985	0.999789	0.99993	1.05808	0.357714	-0.0438464	0.111117	-0.066224	0.164057	-0.0126953	0.159315	0.057901	-0.0531797
ILMN_2687745	NM_025802.2	NP_080078.1	Pnpla2	NA	NA	1.0812e-11	2.18859e-34	1.99462e-07	3.10082e-09	3.98328e-33	4.07519e-05	1.41118e-05	0.000726459	0.847913	0.38014	0.973145	0.123593	0.166497	0.76414	0.320738	0.44411	0.00346595	0.174706	0.987447	0.926405	0.998865	0.999986	0.999913	0.999985	0.999789	0.99993	1.0994	0.468638	-0.0186771	0.120419	0.00294531	0.207745	-0.0984974	-0.0246276	-0.067526	-0.0751406
ILMN_3136744	NM_001013370.1	NP_001013388.1	Sesn1	NA	NA	1.17747e-11	9.36786e-29	0.0604715	3.35607e-09	9.61439e-28	0.8559	7.4124e-05	0.011253	0.37038	0.183865	0.787007	0.00134804	0.590914	0.955961	0.276939	0.61849	0.00951459	0.459244	0.940419	0.892502	0.990064	0.601993	0.999913	0.999985	0.999789	0.99993	0.799885	0.212807	-0.105508	0.103443	-0.023513	0.513143	0.0711328	0.00423698	0.137214	0.0378177
ILMN_2987862	NM_011066.1	NP_035196.1	Per2	NA	NA	1.18838e-11	2.2774e-08	2.67223e-06	3.36639e-09	6.50683e-08	0.00040588	0.000506338	0.000756259	0.582947	0.0085813	0.343358	0.00398945	0.105519	0.620048	0.823933	0.541931	0.0316369	0.179074	0.965415	0.766408	0.95767	0.821541	0.999913	0.999985	0.999789	0.99993	0.812633	0.598409	-0.0460573	0.280216	-0.0867995	0.233753	0.141232	0.0424375	-0.0257031	-0.036
ILMN_2689998	NM_010218.2	NP_034348.2	Fjx1	NA	NA	1.28051e-11	6.90828e-30	7.31146e-09	3.60527e-09	7.88391e-29	2.23576e-06	1.02037e-05	0.0425076	0.757021	0.701687	0.107404	0.917985	0.217389	0.040603	0.0693019	0.209292	0.0027234	0.610219	0.98235	0.970444	0.934626	0.999986	0.999913	0.999985	0.999789	0.99993	-0.712589	-0.186328	0.025599	0.0311693	0.113096	0.0052526	0.0850859	0.126417	0.153253	0.101534
ILMN_2919411	NM_001013365.1	NP_001013383.1	Osm	NA	NA	1.33981e-11	3.59088e-37	1.14402e-08	3.74936e-09	9.00626e-36	3.3646e-06	9.17844e-05	0.0698863	0.0574393	0.851058	0.0868189	0.144194	0.615488	0.3912	0.186148	0.515709	0.0107565	0.664949	0.884577	0.986632	0.93446	0.999986	0.999913	0.999985	0.999789	0.99993	-0.637042	-0.115818	0.226893	0.0135859	0.127255	-0.0707474	-0.0269193	0.0564505	-0.0904792	0.0453385
ILMN_1249877	AK054516		E330035H20Rik	NA	NA	1.42373e-11	1.93093e-51	1.75956e-11	3.9602e-09	1.03673e-48	9.23249e-09	5.67344e-06	0.153426	0.0901415	0.172327	0.215047	0.510169	0.206362	0.786623	0.197672	0.547837	0.00192622	0.763391	0.889179	0.887546	0.947591	0.999986	0.999913	0.999985	0.999789	0.99993	0.855245	0.070013	-0.111432	-0.0907031	-0.0666875	0.0515365	0.0918672	0.0254401	0.0851953	0.0541354
ILMN_2544343	NM_138672.2	NP_619613.2	Stab1	NA	NA	1.62275e-11	5.81722e-09	0.00153372	4.48676e-09	1.71973e-08	0.088143	5.15776e-05	5.56332e-05	0.127873	0.0321475	0.190814	0.0408498	0.256791	0.686358	0.418444	0.222388	0.0077362	0.0494001	0.899843	0.845271	0.944411	0.999986	0.999913	0.999985	0.999789	0.99993	0.813839	0.495599	0.151547	0.124706	0.106474	0.322451	0.103888	-0.0357057	0.0539687	-0.0954557
ILMN_2656498	NM_019739.2	NP_062713.2	Foxo1	NA	NA	1.79512e-11	2.01057e-23	1.06605e-10	4.93381e-09	1.34448e-22	4.92238e-08	1.31273e-05	0.00105425	0.716272	0.0253855	0.85446	0.701574	0.879864	0.938209	0.635414	0.902921	0.00327642	0.205397	0.978569	0.845271	0.994144	0.999986	0.999913	0.999985	0.999789	0.99993	1.31434	0.603016	0.0479974	0.354531	0.0195911	0.0530703	-0.0166146	-0.00801562	0.0496693	0.0116198
ILMN_3155245	NM_175476.3	NP_780685.2	Arhgap25	NA	NA	2.11143e-11	1.07561e-31	0.000119819	5.76882e-09	1.46895e-30	0.011043	0.000253061	0.396089	0.142031	0.0800977	0.29141	0.00167941	0.649023	0.136493	0.0745709	0.286268	0.0199741	0.875827	0.906331	0.857031	0.955845	0.668491	0.999913	0.999985	0.999789	0.99993	-0.932227	0.145937	0.214253	0.24281	0.167117	-0.257135	0.0384271	0.267443	0.0817109	0.11837
ILMN_1232065	XM_147067.6	XP_147067.5	Tmem22	NA	NA	2.29282e-11	0.509227	1.40626e-09	6.22756e-09	0.580957	5.07288e-07	4.55584e-05	0.000432422	0.384652	0.411449	0.138142	0.399568	0.985008	0.510141	0.426081	0.988003	0.00719582	0.138713	0.944108	0.929464	0.934626	0.999986	0.999913	0.999985	0.999789	0.99993	-0.717188	-0.37513	0.0445026	-0.055651	0.0858724	-0.0740703	0.00147135	-0.0426484	0.0606016	0.00120833
ILMN_2665490	NM_019980.1	NP_064364.1	Litaf	NA	NA	2.36483e-11	6.61628e-36	0.448044	6.34846e-09	1.41698e-34	0.999998	2.5494e-05	0.265711	0.073584	0.469112	0.0466205	0.00361631	0.441438	0.370865	0.806257	0.679869	0.00509593	0.826081	0.887015	0.93944	0.914843	0.807812	0.999913	0.999985	0.999789	0.99993	-0.577727	0.0759635	0.129026	0.0423073	0.0950599	-0.473354	-0.0916979	0.15737	0.0232214	0.0446849
ILMN_2521893	BC064076.1		scl0015365.1_6	NA	NA	2.35125e-11	1.05586e-38	1.31205e-09	6.34846e-09	3.38798e-37	4.77029e-07	4.22351e-05	0.0522101	0.425728	0.259116	0.191326	0.537387	0.177579	0.480019	0.569798	0.581486	0.00685652	0.635198	0.948397	0.910899	0.944411	0.999986	0.999913	0.999985	0.999789	0.99993	-0.839622	-0.109474	0.0519323	-0.0966589	-0.0809453	-0.0403333	0.0583776	0.0666484	-0.0230859	-0.0321354
ILMN_2423730	NM_172768		A930008A22Rik	NA	NA	2.3803e-11	4.61077e-15	9.41533e-10	6.35307e-09	1.85775e-14	3.59292e-07	1.22734e-05	0.0084047	0.862425	0.0669661	0.800112	0.869464	0.43237	0.254581	0.881054	0.184776	0.00314839	0.416358	0.988472	0.856439	0.990828	0.999986	0.999913	0.999985	0.999789	0.99993	-0.859229	-0.264982	0.0110885	-0.112698	-0.015651	0.0106432	-0.060763	0.101284	-0.0125547	0.116677
ILMN_2658198	NM_177469.3	NP_803420.2	Gpr123	NA	NA	2.41828e-11	1.43005e-28	2.00727e-10	6.39706e-09	1.44647e-27	8.74374e-08	1.52995e-06	0.0369045	0.176968	0.11284	0.151199	0.339158	0.99357	0.365929	0.553753	0.352331	0.000800715	0.594082	0.913268	0.87324	0.934626	0.999986	0.999913	0.999985	0.999789	0.99993	-0.979932	-0.188938	-0.114034	-0.139214	-0.0718099	-0.0544687	0.000570313	0.0612396	-0.044	-0.0972187
ILMN_2767605	NM_008505.3	NP_032531.1	Lmo2	NA	NA	2.42449e-11	4.5358e-33	1.12596e-05	6.39706e-09	7.2095e-32	0.00141278	7.70167e-05	0.0849746	0.231512	0.458651	0.82244	0.380024	0.60465	0.07047	0.391703	0.585078	0.00958536	0.687869	0.920337	0.937955	0.992628	0.999986	0.999913	0.999985	0.999789	0.99993	-0.878102	-0.141911	0.0813411	-0.0462474	-0.0177526	-0.130299	0.0624063	0.252578	0.0977135	0.0614948
ILMN_3099242	NM_001025566.1	NP_001020737.1	Chka	NA	NA	2.4863e-11	1.02639e-05	6.82819e-10	6.52288e-09	2.50622e-05	2.69474e-07	3.60763e-05	0.00305534	0.0356654	0.0759137	0.897502	0.519681	0.671451	0.518989	0.47159	0.478817	0.00616958	0.294809	0.884577	0.857031	0.994855	0.999986	0.999913	0.999985	0.999789	0.99993	1.3861	0.48018	0.275005	0.273474	0.0135391	0.0605573	-0.0448359	0.0823568	-0.0794688	-0.0660911
ILMN_1258376	NM_001033525.2	NP_001028697.1	Kcnk6	NA	NA	2.52961e-11	4.47891e-36	0.000133237	6.59899e-09	9.79211e-35	0.0120651	0.000231658	0.0073198	0.236922	0.0307443	0.647372	0.000211918	0.0363733	0.229315	0.156537	0.617238	0.0189656	0.399037	0.921284	0.845271	0.982115	0.296518	0.999913	0.999985	0.999789	0.99993	1.27261	0.75025	0.172893	0.463542	0.0751589	0.489401	0.12818	0.151846	0.0851693	-0.0290651
ILMN_3119014	NM_205536.1	NP_991099.1	Elk3	NA	NA	2.8833e-11	1.28271e-38	0.0855235	7.47942e-09	4.05393e-37	0.960115	0.000143414	0.1933	0.474911	0.688883	0.961677	0.0254942	0.690245	0.488213	0.969334	0.4444	0.0141489	0.793565	0.952954	0.968347	0.998544	0.999986	0.999913	0.999985	0.999789	0.99993	-0.727148	-0.125469	0.0522969	-0.0395052	-0.00457552	-0.377083	-0.0329036	0.0746198	0.00361198	0.0627839
ILMN_2777530	NM_008430		Kcnk1	NA	NA	2.93001e-11	2.62508e-38	3.16996e-08	7.55812e-09	7.88104e-37	7.99835e-06	5.16037e-05	0.00761531	0.437618	0.500678	0.140428	0.0174781	0.417181	0.117453	0.786655	0.239359	0.0077362	0.4001	0.949213	0.946312	0.934626	0.999986	0.999913	0.999985	0.999789	0.99993	0.802633	0.300375	0.0629271	0.050237	0.0581745	0.154831	0.0444375	0.102852	0.0156146	0.0834271
ILMN_2439044	NM_023317		Nde1	NA	NA	3.38118e-11	1.341e-40	0.0677572	8.67347e-09	5.8031e-39	0.889932	0.00433499	0.662282	0.176257	0.135311	0.272998	4.4832e-06	0.0326614	0.0249309	0.43126	0.169483	0.114568	0.95057	0.913268	0.882078	0.954362	0.0678472	0.999913	0.999985	0.999789	0.99993	0.283513	0.029375	-0.14013	-0.102771	-0.108326	0.569005	0.202599	0.129422	0.0439193	0.0830234
ILMN_1220686	AK009805		Car14	NA	NA	3.52241e-11	9.6452e-09	9.3813e-12	8.93647e-09	2.81498e-08	5.09614e-09	1.2487e-05	0.611399	0.101326	0.0625341	0.164	0.246583	0.0247301	0.238508	0.0198499	0.00623829	0.00318549	0.938335	0.89561	0.856439	0.939539	0.999986	0.999913	0.999985	0.999789	0.99993	0.591333	0.0224349	-0.091237	-0.130531	-0.0848906	0.0932917	0.14599	0.0582083	0.106966	0.203523
ILMN_1246841	NM_009046.2	NP_033072.2	Relb	NA	NA	3.50722e-11	8.84865e-35	3.02475e-08	8.93647e-09	1.68416e-33	7.69147e-06	0.000394509	0.00072528	0.246694	0.0136799	0.151202	0.232188	0.614738	0.50661	0.724158	0.337627	0.0269639	0.174706	0.922707	0.812201	0.934626	0.999986	0.999913	0.999985	0.999789	0.99993	-0.701924	-0.287831	0.0751615	-0.122404	0.0766667	-0.096026	0.0315234	-0.0396927	0.0231016	0.0852083
ILMN_2829594	NM_010479.2	NP_034609.2	Hspa1a	NA	NA	3.96397e-11	1.91921e-30	7.48593e-09	9.9474e-09	2.2946e-29	2.27405e-06	0.000124053	0.0320929	0.381409	0.70572	0.403061	0.712595	0.594643	0.0789622	0.13178	0.0247113	0.0129454	0.574629	0.943834	0.970946	0.967154	0.999986	0.999913	0.999985	0.999789	0.99993	0.850917	0.170576	-0.061862	-0.0451328	-0.0552005	-0.0290651	-0.0377604	-0.146716	-0.0976979	-0.195352
ILMN_2733887	NM_021462.3	NP_067437.1	Mknk2	NA	NA	3.95343e-11	1.03662e-20	3.69913e-11	9.9474e-09	5.81871e-20	1.81706e-08	6.88119e-06	9.70683e-05	0.838706	0.0326952	0.367555	0.734847	0.673986	0.0655792	0.720549	0.824459	0.00209034	0.0659123	0.986346	0.845271	0.963395	0.999986	0.999913	0.999985	0.999789	0.99993	0.992701	0.54075	0.0174062	0.191674	0.0442344	0.0310052	0.0326563	0.104956	0.0357917	-0.011026
ILMN_2734142	NM_009228.1	NP_033254.1	Snta1	NA	NA	4.06088e-11	3.98106e-30	2.08782e-08	1.01355e-08	4.62793e-29	5.50874e-06	1.09605e-05	0.000237926	0.53104	0.0139114	0.743396	0.200184	0.312301	0.573545	0.728452	0.59204	0.00289195	0.0979606	0.959789	0.812818	0.988804	0.999986	0.999913	0.999985	0.999789	0.99993	1.22527	0.632273	0.028099	0.296484	0.0314583	0.12937	0.0886276	-0.093224	0.0358854	0.0632708
ILMN_2502623	NM_177263.3	NP_796237.2	Zhx3	NA	NA	4.69927e-11	0.0164305	2.98441e-06	1.16658e-08	0.0277308	0.000445961	0.00043617	0.000703974	0.517632	0.00509268	0.782553	0.122203	0.293658	0.58372	0.612439	0.635518	0.0288534	0.173005	0.95917	0.728172	0.989719	0.999986	0.999913	0.999985	0.999789	0.99993	1.14934	0.820479	0.0922969	0.546206	0.0467839	0.209945	0.147682	-0.0649818	0.0564505	-0.0566432
ILMN_1247343	NM_144799.1	NP_659048.1	Lmcd1	NA	NA	4.73608e-11	7.18656e-27	8.06927e-09	1.16943e-08	6.27519e-26	2.43523e-06	3.44651e-05	0.0383837	0.636401	0.603361	0.897642	0.233901	0.9467	0.380399	0.513155	0.972649	0.00598267	0.599165	0.970488	0.959178	0.994855	0.999986	0.999913	0.999985	0.999789	0.99993	-1.02871	-0.249258	-0.0481641	-0.0688047	0.0125859	-0.101247	-0.00560677	-0.0663385	0.0615625	0.00423958
ILMN_1229216	NM_001033324.2	NP_001028496.1	Zbtb16	NA	NA	4.80124e-11	3.84623e-05	1.05598e-08	1.17922e-08	8.97855e-05	3.14574e-06	0.000175185	0.00207427	0.678904	0.349572	0.613137	0.352994	0.37168	0.496199	0.489458	0.0722732	0.0158608	0.271647	0.975641	0.920668	0.979229	0.999986	0.999913	0.999985	0.999789	0.99993	1.06289	0.619583	0.0559063	0.105367	0.0623672	0.0782214	0.0428828	-0.0582682	0.0669661	-0.0956328
ILMN_2654186	NM_017464.2	NP_059492.2	Nedd9	NA	NA	4.82904e-11	6.35572e-32	0.0488981	1.17977e-08	8.90109e-31	0.794375	0.00014381	0.0186043	0.666124	0.137121	0.966575	0.00913803	0.474564	0.90061	0.92951	0.895909	0.0141489	0.511026	0.97361	0.883795	0.998853	0.999986	0.999913	0.999985	0.999789	0.99993	0.925721	0.404945	-0.0524948	0.190201	0.00504427	0.554888	0.110742	0.016513	0.0113542	0.0139583
ILMN_3059476	NM_001013370.1	NP_001013388.1	Sesn1	NA	NA	6.19549e-11	4.39242e-13	2.57286e-06	1.50563e-08	1.60303e-12	0.000394682	0.000442808	0.0485983	0.37805	0.0448742	0.841106	0.00131047	0.225374	0.950461	0.0401514	0.642806	0.0290268	0.62461	0.942141	0.852426	0.99276	0.601993	0.999913	0.999985	0.999789	0.99993	0.78276	0.264792	-0.104878	-0.204982	-0.0241615	0.185805	-0.0754245	-0.00550781	-0.0837995	-0.0300937
ILMN_2510474	NM_001002272.2	NP_001002272.1	Tro	NA	NA	6.34728e-11	2.65683e-44	1.25848e-09	1.53445e-08	2.30595e-42	4.64874e-07	2.89553e-05	0.240348	0.0762038	0.520609	0.123731	0.864538	0.402763	0.618315	0.080116	0.352186	0.00545681	0.818031	0.888879	0.950272	0.934626	0.999986	0.999913	0.999985	0.999789	0.99993	1.02007	0.139563	-0.172018	-0.0724141	-0.141281	-0.0147396	-0.103034	-0.0550208	-0.154073	-0.089151
ILMN_1240264	NM_198091.2	NP_932759.1	Usp2	NA	NA	6.51576e-11	9.61656e-31	0.0238644	1.56697e-08	1.18694e-29	0.572672	8.87823e-05	0.00190611	0.741494	0.193178	0.396284	0.00198039	0.358496	0.169972	0.862016	0.833834	0.0105656	0.266241	0.981449	0.89365	0.967154	0.691108	0.999913	0.999985	0.999789	0.99993	0.853464	0.54132	0.0461042	0.197766	0.0778594	0.466393	0.094737	-0.0932292	0.0157552	0.0232682
ILMN_2662803	NM_008987.3	NP_033013.3	Ptx3	NA	NA	6.8795e-11	0.000788562	6.75822e-05	1.64447e-08	0.00162086	0.0066821	0.000123801	0.0055744	0.0887172	0.854482	0.667168	0.0203222	0.352772	0.426752	0.0377796	0.297941	0.0129454	0.363718	0.889179	0.986692	0.984523	0.999986	0.999913	0.999985	0.999789	0.99993	-0.82681	-0.468201	0.271125	-0.0288984	0.0530365	-0.239904	-0.080901	0.0575833	0.236406	0.0748229
ILMN_1246821	NM_178791.4	NP_848906.1	E130203B14Rik	NA	NA	6.90924e-11	1.44503e-38	0.360203	1.64447e-08	4.51747e-37	0.999998	0.00162059	0.0441574	0.996021	0.90793	0.529548	0.0012133	0.807294	0.382868	0.345549	0.208082	0.0657243	0.614732	0.999568	0.992744	0.974604	0.577555	0.999913	0.999985	0.999789	0.99993	0.581195	0.298911	0.000572917	0.0125313	-0.0889714	0.66751	0.037276	-0.109367	-0.0745599	-0.157307
ILMN_2646640	NM_144953.2	NP_659202.1	1700019D03Rik	NA	NA	7.59263e-11	7.92673e-31	0.136922	1.79786e-08	9.84748e-30	0.999998	0.00167472	0.0106837	0.63799	0.984863	0.657772	0.00476505	0.448264	0.370569	0.768534	0.628329	0.0666624	0.454661	0.970488	0.999106	0.982883	0.862829	0.999913	0.999985	0.999789	0.99993	0.424617	0.339432	-0.0434896	-0.00136198	0.033763	0.542357	0.108	-0.130036	-0.0376745	-0.0624583
ILMN_1241610	NM_007420.2	NP_031446.2	Adrb2	NA	NA	7.74231e-11	4.33353e-40	0.00305981	1.82395e-08	1.71462e-38	0.149033	6.30478e-05	0.0207426	0.490033	0.475804	0.823796	0.00965638	0.903906	0.838904	0.497646	0.782269	0.00861292	0.525935	0.95492	0.940204	0.99276	0.999986	0.999913	0.999985	0.999789	0.99993	0.747036	0.241568	0.0702839	0.0705911	0.0238203	0.295638	-0.00766406	0.0167161	-0.0482656	-0.018263
ILMN_2677921	NM_139307.2	NP_647468.2	Vasn	NA	NA	8.26535e-11	6.12619e-47	1.61892e-05	1.93728e-08	9.24415e-45	0.00188768	1.12946e-05	0.00239216	0.813955	0.0496916	0.0274579	0.0286828	0.396063	0.713	0.943281	0.906145	0.00296316	0.2781	0.984139	0.853057	0.878419	0.999986	0.999913	0.999985	0.999789	0.99993	0.920802	0.41449	0.0276146	0.216547	0.195117	0.278237	-0.0695495	0.0343333	-0.00647917	-0.00884115
ILMN_1229745	NM_198247.1	NP_937890.1	Sertad4	NA	NA	8.90129e-11	1.43651e-39	9.33511e-12	2.0758e-08	5.22692e-38	5.09614e-09	3.59447e-06	4.23994e-05	0.277589	0.00210708	0.1084	0.596681	0.165141	0.437361	0.515182	0.780263	0.00137166	0.0399541	0.930886	0.640956	0.934626	0.999986	0.999913	0.999985	0.999789	0.99993	-1.21864	-0.657685	-0.12882	-0.30507	-0.155195	0.057526	0.12726	0.0676693	0.0783464	0.031901
ILMN_2612774	NM_178162.2	NP_835456.1	Agfg2	NA	NA	9.53161e-11	2.4923e-15	1.87341e-08	2.20056e-08	1.02048e-14	5.05864e-06	1.23088e-06	0.00432586	0.894055	0.854564	0.508814	0.351422	0.618528	0.294427	0.9654	0.478807	0.000715597	0.338546	0.99126	0.986692	0.973303	0.999986	0.999913	0.999985	0.999789	0.99993	1.24223	0.442661	-0.015224	0.0190755	-0.073862	0.12963	0.0629193	0.0841094	-0.00492969	-0.0592969
ILMN_2695134	XM_488691.3	XP_488691.2	EG328314	NA	NA	9.48869e-11	3.28267e-38	1.16622e-05	2.20056e-08	9.69763e-37	0.00144367	6.37472e-06	0.168866	0.276535	0.521147	0.744572	0.0567207	0.745084	0.569588	0.663417	0.966025	0.00204407	0.774718	0.930886	0.950399	0.988804	0.999986	0.999913	0.999985	0.999789	0.99993	-0.759865	-0.102443	0.041737	0.035388	0.0336562	-0.18875	-0.0234167	0.0624193	-0.0333281	-0.00358073
ILMN_2464474			9430029L20Rik	NA	NA	9.80679e-11	9.74657e-11	9.93284e-08	2.25283e-08	3.16416e-10	2.15324e-05	7.43139e-06	6.80189e-05	0.587577	0.0560733	0.496777	0.0946066	0.552842	0.915556	0.641409	0.895659	0.00221917	0.0570588	0.965491	0.856439	0.971793	0.999986	0.999913	0.999985	0.999789	0.99993	1.42088	0.873508	0.070599	0.243331	0.0766771	0.230753	0.0659609	0.013237	0.0781354	0.0161536
ILMN_2997406	NM_177305.3	NP_796279.2	Arl4c	NA	NA	1.07346e-10	0.00918912	2.31355e-09	2.44703e-08	0.0162138	8.03201e-07	2.44099e-05	0.00607669	0.630509	0.947731	0.28875	0.0437923	0.206979	0.223405	0.280375	0.067486	0.00502494	0.37407	0.970025	0.996475	0.955786	0.999986	0.999913	0.999985	0.999789	0.99993	-1.02051	-0.320214	0.0731224	-0.00586979	0.142797	-0.152138	-0.112776	-0.0874661	-0.118266	-0.123122
ILMN_1233272	NM_178749		Stk32a	NA	NA	1.07582e-10	2.03244e-15	1.66651e-08	2.44703e-08	8.36567e-15	4.6363e-06	2.39631e-05	0.0040863	0.693399	0.0369637	0.44371	0.347345	0.338572	0.745797	0.995837	0.728765	0.00500666	0.331176	0.976827	0.845271	0.971248	0.999986	0.999913	0.999985	0.999789	0.99993	1.70708	0.910904	0.0802865	0.417815	0.132878	0.123354	0.103669	-0.0243021	-0.000601562	-0.0483073
ILMN_3153285	NM_010161.3	NP_034291.1	Evi2a	NA	NA	1.10601e-10	1.77262e-22	4.48499e-06	2.50338e-08	1.11057e-21	0.000629452	0.000299727	0.276283	0.0860433	0.656399	0.341801	0.026851	0.298832	0.0632568	0.663258	0.932655	0.0226507	0.832056	0.889179	0.966408	0.957402	0.999986	0.999913	0.999985	0.999789	0.99993	-0.898451	-0.137224	0.186148	-0.0513411	0.101159	-0.135594	-0.0799687	0.226625	-0.0246667	0.0115964
ILMN_2428931	NM_029935		4631426J05Rik	NA	NA	1.19862e-10	3.33725e-19	9.53281e-10	2.69976e-08	1.70458e-18	3.60793e-07	9.27554e-06	0.315678	0.214648	0.919495	0.0621941	0.608088	0.882445	0.903672	0.553953	0.651832	0.00256616	0.845638	0.915755	0.994102	0.914843	0.999986	0.999913	0.999985	0.999789	0.99993	1.24874	0.103182	-0.106841	0.00801302	-0.185732	0.0794219	0.0200885	-0.0127969	0.0553828	0.060737
ILMN_3114641	NM_001077495.1	NP_001070963.1	Pik3r1	NA	NA	1.20719e-10	5.60439e-21	1.69103e-08	2.70586e-08	3.19124e-20	4.67555e-06	2.401e-06	0.00021393	0.24892	0.000244692	0.0578831	0.367459	0.593436	0.968049	0.627946	0.0860317	0.00107635	0.091463	0.924199	0.361986	0.914843	0.999986	0.999913	0.999985	0.999789	0.99993	0.985357	0.547185	0.110753	0.220271	0.139596	0.060263	0.0384766	0.00329427	-0.0461172	-0.0710052
ILMN_3049650	NM_001033525.1	NP_001028697.1	Kcnk6	NA	NA	1.32498e-10	2.81479e-31	1.1783e-08	2.95554e-08	3.67251e-30	3.4218e-06	6.05905e-05	0.0219295	0.702501	0.0305328	0.273983	0.0197919	0.126542	0.446889	0.888353	0.971764	0.00845228	0.530586	0.977046	0.845271	0.954877	0.999986	0.999913	0.999985	0.999789	0.99993	0.977646	0.372654	-0.0472422	0.228182	0.120953	0.134844	-0.0953776	0.0679062	0.00870833	-0.00230208
ILMN_2681057	NM_025408.2	NP_079684.2	Phca	NA	NA	1.33665e-10	4.51684e-38	2.09861e-05	2.96724e-08	1.29863e-36	0.00237247	1.04076e-05	0.0024937	0.604729	0.0567956	0.120704	0.0542032	0.570493	0.503226	0.627212	0.212765	0.00276184	0.282216	0.967964	0.856439	0.934626	0.999986	0.999913	0.999985	0.999789	0.99993	0.839294	0.212815	0.0221068	0.157812	0.110008	0.255047	0.0647109	0.058763	0.0427708	0.133719
ILMN_2640346	NM_028808.2	NP_083084.1	P2ry13	NA	NA	1.42679e-10	2.1864e-42	4.9205e-08	3.1223e-08	1.28769e-40	1.18952e-05	7.10458e-05	0.263204	0.63494	0.408442	0.965816	0.0711135	0.462622	0.851237	0.975565	0.170839	0.00926686	0.825027	0.970439	0.929464	0.998853	0.999986	0.999913	0.999985	0.999789	0.99993	-1.23476	-0.161393	0.0549401	-0.111474	-0.00510417	-0.182398	-0.0764583	-0.0252135	-0.00302344	-0.112187
ILMN_1245354	NM_133211.3	NP_573474.1	Tlr7	NA	NA	1.41428e-10	5.23559e-40	5.25295e-05	3.1223e-08	2.04698e-38	0.005402	0.000178966	0.000970375	0.185448	0.0272572	0.164308	0.0034091	0.458989	0.0958858	0.69096	0.565036	0.0160744	0.203189	0.913268	0.845271	0.939993	0.787058	0.999913	0.999985	0.999789	0.99993	0.937966	0.576458	0.144971	0.265323	0.149599	0.431729	0.0895885	0.323773	-0.0395651	0.0556927
ILMN_2878548	NM_008638.1	NP_032664.1	Mthfd2	NA	NA	1.42057e-10	4.14643e-05	4.21856e-08	3.1223e-08	9.65249e-05	1.04725e-05	8.12942e-05	0.754628	0.354666	0.260257	0.427463	0.355475	0.933799	0.900472	0.499305	0.711335	0.00989005	0.965067	0.937262	0.910899	0.969433	0.999986	0.999913	0.999985	0.999789	0.99993	1.31382	0.0435365	-0.126615	-0.162729	-0.0923073	0.143326	0.00827083	-0.014513	-0.0811146	0.0511042
ILMN_1250099	XM_978355.1	XP_983449.1	Klhl29	NA	NA	1.6089e-10	9.1965e-29	9.32772e-09	3.49276e-08	9.44482e-28	2.79674e-06	3.67251e-06	0.0135891	0.253898	0.080612	0.377	0.492347	0.415856	0.950118	0.993248	0.738623	0.00138995	0.470516	0.925578	0.857031	0.963834	0.999986	0.999913	0.999985	0.999789	0.99993	1.29985	0.31762	-0.0611875	0.0698854	0.0755339	0.0939922	0.097013	0.00792448	0.00121354	-0.0398047
ILMN_1212801			9330162L04Rik	NA	NA	1.6112e-10	1.93972e-29	6.0991e-08	3.49276e-08	2.11687e-28	1.42188e-05	8.6768e-05	0.739129	0.430209	0.249274	0.876996	0.175037	0.996078	0.706615	0.315651	0.205689	0.010381	0.962453	0.948397	0.909146	0.99417	0.999986	0.999913	0.999985	0.999789	0.99993	1.04104	0.0300495	0.0791328	0.0748594	0.0113984	0.156685	0.000611979	-0.0463021	0.0865938	0.125112
ILMN_2641229	NM_153098.2	NP_694738.1	Cd109	NA	NA	1.71733e-10	1.33308e-47	0.000445249	3.70542e-08	2.51239e-45	0.0328675	0.000575866	0.287521	0.900815	0.825015	0.590989	0.00174133	0.292356	0.400144	0.679362	0.965504	0.0343985	0.835916	0.991807	0.982468	0.978972	0.675872	0.999913	0.999985	0.999789	0.99993	0.725029	0.124273	-0.014638	-0.024388	-0.0645208	0.293224	-0.132622	0.0898255	-0.0347005	0.0032526
ILMN_2686132	NM_007398.3	NP_031424.1	Ada	NA	NA	1.77078e-10	7.01636e-07	7.28661e-10	3.78769e-08	1.84516e-06	2.85129e-07	9.28063e-05	0.0119289	0.0438108	0.322078	0.876679	0.760652	0.384772	0.779009	0.267095	0.359914	0.010812	0.461675	0.884577	0.915013	0.99417	0.999986	0.999913	0.999985	0.999789	0.99993	1.24915	0.415698	0.269664	0.135109	0.0183932	-0.0187813	0.0559974	0.0283411	-0.0687604	-0.0919714
ILMN_2748384	NM_175433.4	NP_780642.2	Zfp710	NA	NA	1.77186e-10	4.639e-27	4.86255e-09	3.78769e-08	4.10977e-26	1.58115e-06	9.91872e-06	0.00959901	0.455592	0.0259804	0.0497522	0.935856	0.82254	0.0338974	0.474867	0.847964	0.00267829	0.436894	0.951334	0.845271	0.914843	0.999986	0.999913	0.999985	0.999789	0.99993	-0.847435	-0.280573	-0.0783047	-0.145458	-0.135299	0.00527083	-0.0190833	0.177953	0.0585859	-0.0164427
ILMN_2678355	NM_178114.3	NP_835215.1	Amigo2	NA	NA	1.81871e-10	5.33277e-28	0.000152342	3.86992e-08	5.12136e-27	0.0133477	2.74297e-05	0.0131367	0.858058	0.675653	0.835466	0.0144506	0.298793	0.636499	0.487323	0.58841	0.00529933	0.46974	0.988206	0.966986	0.99276	0.999986	0.999913	0.999985	0.999789	0.99993	0.772547	0.274141	0.015388	-0.039776	0.0216198	0.279724	0.0995495	0.0567891	0.0548281	0.0421771
ILMN_2660519	NM_027289.1	NP_081565.1	Nt5dc2	NA	NA	2.01608e-10	2.70676e-16	0.0692959	4.2702e-08	1.16828e-15	0.894994	4.51055e-05	0.00109743	0.268237	0.038063	0.131219	0.00368589	0.105956	0.276308	0.253164	0.901992	0.00718173	0.208679	0.928726	0.845271	0.934626	0.809415	0.999913	0.999985	0.999789	0.99993	0.932367	0.53457	0.143612	0.223453	0.121534	0.521648	0.201865	0.119406	0.0795937	0.0113047
ILMN_2987709	NM_023044.1	NP_075531.1	Slc15a3	NA	NA	2.13371e-10	1.11059e-31	0.00342198	4.49873e-08	1.51404e-30	0.162725	4.29264e-05	0.0680143	0.170458	0.629524	0.209221	0.00962218	0.225061	0.384796	0.498355	0.828548	0.00690622	0.663881	0.913004	0.961924	0.945996	0.999986	0.999913	0.999985	0.999789	0.99993	-1.17909	-0.285867	0.175617	0.0588906	0.199227	-0.49099	-0.17074	0.285693	-0.0926589	-0.0318932
ILMN_1245549	AK018112		6330404C01Rik	NA	NA	2.20856e-10	8.45203e-07	3.88448e-12	4.63537e-08	2.21477e-06	2.32938e-09	6.35306e-05	0.00293675	0.767809	0.0120527	0.870843	0.171318	0.954786	0.866474	0.579967	0.224615	0.00862784	0.294444	0.982623	0.797315	0.99417	0.999986	0.999913	0.999985	0.999789	0.99993	-1.51522	-0.800018	-0.0586094	-0.477146	-0.026862	0.0989036	0.00266927	-0.0129401	0.0316563	-0.0467292
ILMN_1244123	NM_175121.3	NP_780330.2	Slc38a2	NA	NA	2.30727e-10	1.01169e-23	1.80979e-08	4.82063e-08	6.90523e-23	4.9156e-06	6.19963e-05	0.140779	0.539683	0.610883	0.143544	0.285266	0.269984	0.523503	0.650934	0.124749	0.00857071	0.754962	0.961208	0.95955	0.934626	0.999986	0.999913	0.999985	0.999789	0.99993	1.10737	0.0920052	-0.0958906	-0.0379193	-0.12687	0.0746719	0.104096	-0.0552995	0.0382917	-0.0909375
ILMN_3026557	NM_001042675.1	NP_001036140.1	Rbpms	NA	NA	2.37731e-10	1.49288e-31	3.53788e-10	4.94458e-08	2.01029e-30	1.44565e-07	8.79073e-06	0.00221893	0.130277	0.0623382	0.230396	0.629168	0.810031	0.44463	0.417569	0.684669	0.00247502	0.271647	0.902099	0.856439	0.949196	0.999986	0.999913	0.999985	0.999789	0.99993	1.38838	0.625102	0.176031	0.292661	0.115531	0.0661745	-0.0262057	0.0784766	0.0827396	0.0519635
ILMN_1221274	NM_026405.3	NP_080681.1	Rab32	NA	NA	2.42316e-10	3.93836e-47	0.001676	5.01735e-08	6.31424e-45	0.09426	3.22225e-06	0.00563503	0.607607	0.0487367	0.861436	0.144408	0.858118	0.51388	0.886533	0.78288	0.00129378	0.365438	0.96859	0.853057	0.994144	0.999986	0.999913	0.999985	0.999789	0.99993	-0.833594	-0.200956	0.0368568	-0.106945	-0.0104063	-0.259357	-0.0285964	0.134362	-0.0239974	0.0468125
ILMN_2909808	NM_001013382.1	NP_001013400.1	Lrrc52	NA	NA	2.51361e-10	1.15833e-05	5.82689e-08	5.1814e-08	2.8172e-05	1.36574e-05	7.44123e-05	0.0855219	0.913058	0.897623	0.178214	0.126938	0.113115	0.139027	0.221374	0.198424	0.00951776	0.688686	0.9927	0.991319	0.942448	0.999986	0.999913	0.999985	0.999789	0.99993	0.78837	0.147003	0.00966406	-0.0114896	0.102289	0.170237	0.140484	0.12044	0.116326	0.110169
ILMN_2769832	NM_023755.2	NP_076244.2	Tcfcp2l1	NA	NA	2.6885e-10	5.70817e-48	0.000181726	5.51729e-08	1.2259e-45	0.0155389	0.000326269	0.000150708	0.861357	0.0047951	0.572788	0.00212577	0.130955	0.336586	0.751512	0.962477	0.0236874	0.0764704	0.988472	0.728172	0.978134	0.706153	0.999913	0.999985	0.999789	0.99993	0.664857	0.621682	0.0153333	0.357349	0.0465807	0.330724	0.140401	0.0872812	0.0297734	-0.00560677
ILMN_3162407	NM_011756.4	NP_035886.1	Zfp36	NA	NA	2.70845e-10	6.49717e-42	4.98717e-09	5.53364e-08	3.46421e-40	1.61033e-06	7.33906e-05	0.0323808	0.964512	0.664505	0.948429	0.386781	0.692564	0.303835	0.808539	0.783728	0.00949226	0.576166	0.996761	0.966589	0.998196	0.999986	0.999913	0.999985	0.999789	0.99993	1.15763	0.319005	0.00624219	0.0583021	0.00819792	0.0888229	0.033474	0.126529	-0.0193516	-0.0224974
ILMN_1247133	NM_001083587.1	NP_001077056.1	Tns3	NA	NA	2.8065e-10	3.90215e-49	0.039859	5.70869e-08	1.01795e-46	0.734124	3.19496e-05	0.00090612	0.727638	0.105899	0.838288	0.00595265	0.327102	0.906666	0.747751	0.344062	0.00571799	0.195911	0.980258	0.869608	0.99276	0.921629	0.999913	0.999985	0.999789	0.99993	0.493867	0.269573	-0.0176667	0.109487	0.0137995	0.259604	0.0714609	0.0098724	0.0288724	-0.0639583
ILMN_2945551	NM_023587.2	NP_076076.2	Ptplb	NA	NA	3.19606e-10	1.22059e-22	1.26821e-05	6.47259e-08	7.72156e-22	0.00153294	4.095e-05	0.0333876	1	0.833591	0.178482	0.126009	0.933671	0.628767	0.887389	0.840892	0.00682576	0.57873	1	0.98384	0.942448	0.999986	0.999913	0.999985	0.999789	0.99993	0.775432	0.200297	0	-0.0210859	-0.170724	0.180872	-0.00788542	-0.0505208	-0.0157917	-0.0169401
ILMN_2472093			BC020108	NA	NA	3.47282e-10	1.01301e-35	7.83695e-12	7.00236e-08	2.12516e-34	4.46745e-09	4.23206e-05	0.000713535	0.219653	0.0111996	0.0751002	0.664398	0.237291	0.844859	0.369449	0.191437	0.00685652	0.173404	0.918197	0.797315	0.925705	0.999986	0.999913	0.999985	0.999789	0.99993	-1.32298	-0.712797	-0.163224	-0.407268	-0.272422	0.0379974	0.112698	0.0252005	-0.0867135	-0.116031
ILMN_2905717	NM_008533.2	NP_032559.2	Cd180	NA	NA	3.619e-10	3.01551e-28	5.96957e-05	7.26538e-08	2.95622e-27	0.00601832	0.000111708	0.479789	0.0275519	0.0665235	0.3186	0.00526117	0.327974	0.568792	0.0292852	0.0513646	0.0121163	0.903145	0.879858	0.856439	0.955887	0.88338	0.999913	0.999985	0.999789	0.99993	-0.839078	0.0605937	0.222961	0.132768	0.0902161	-0.369201	-0.0996198	0.122198	-0.255943	-0.229792
ILMN_2693835	NM_027560.1	NP_081836.1	Arrdc2	NA	NA	3.68035e-10	0.903449	2.30237e-09	7.35656e-08	0.92519	8.03201e-07	0.000248981	0.00221948	0.216944	0.731962	0.521533	0.904801	0.640023	0.686899	0.447857	0.29005	0.019802	0.271647	0.916716	0.973476	0.974067	0.999986	0.999913	0.999985	0.999789	0.99993	1.57775	0.654143	-0.13137	0.0529661	-0.0669115	-0.0129141	-0.0355833	-0.0535469	-0.0788802	-0.135299
ILMN_2511953	NM_134131.1	NP_598892.1	Tnfaip8	NA	NA	3.95368e-10	3.54295e-33	0.626788	7.84246e-08	5.68423e-32	0.999998	0.000609535	0.00288102	0.343753	0.221619	0.864802	0.00245029	0.266432	0.281019	0.785454	0.944314	0.0355811	0.294444	0.935235	0.900493	0.99417	0.744341	0.999913	0.999985	0.999789	0.99993	-0.720552	-0.275036	-0.107646	-0.0971042	0.0163073	-0.575612	-0.148305	0.123937	-0.0189245	0.00901823
ILMN_2507725	NM_015763		Lpin1	NA	NA	3.95741e-10	1.61897e-14	6.79262e-05	7.84246e-08	6.35128e-14	0.00670176	0.00111328	0.846983	0.389421	0.813091	0.960378	0.0447173	0.0819442	0.107837	0.351661	0.183818	0.0517671	0.981947	0.94489	0.981077	0.998534	0.999986	0.999913	0.999985	0.999789	0.99993	0.946419	0.0365885	-0.152786	0.0439922	0.00886198	0.184286	-0.126451	-0.110443	-0.0517266	-0.109396
ILMN_1254561	NM_007778.3	NP_031804.2	Csf1	NA	NA	4.26038e-10	1.37367e-34	1.16088e-05	8.40679e-08	2.55757e-33	0.00144367	9.12656e-05	0.0217256	0.212056	0.0626323	0.232961	0.015968	0.149439	0.549317	0.126204	0.685084	0.0107502	0.529928	0.913269	0.856439	0.949196	0.999986	0.999913	0.999985	0.999789	0.99993	-1.48179	-0.572768	-0.303271	-0.45006	-0.246375	-0.32351	-0.16175	-0.060625	-0.149992	-0.046276
ILMN_2687165	NM_018763.1	NP_061233.1	Chst2	NA	NA	4.29104e-10	3.93581e-19	0.00404088	8.43125e-08	2.00211e-18	0.183105	0.000634542	0.000997093	0.105192	0.395511	0.612338	0.00657589	0.99321	0.903539	0.457083	0.527298	0.0364946	0.205397	0.896745	0.929172	0.979229	0.936915	0.999913	0.999985	0.999789	0.99993	0.860992	0.571115	-0.195182	0.0919896	-0.0635339	0.571794	0.00172656	0.0115677	-0.0534323	-0.0607135
ILMN_2942674	NM_144862.1	NP_659111.1	Lims2	NA	NA	4.45335e-10	7.8014e-24	1.52966e-10	8.71308e-08	5.36764e-23	6.79139e-08	5.7025e-05	0.0335054	0.28885	0.364203	0.0875972	0.337885	0.345483	0.410404	0.691438	0.264826	0.00822835	0.579213	0.931308	0.924415	0.93446	0.999986	0.999913	0.999985	0.999789	0.99993	0.981065	0.210474	-0.079401	0.0882552	-0.173742	-0.0861146	-0.0863724	-0.060763	-0.0296589	-0.109716
ILMN_2591361	XM_001479169.1	XP_001479219.1	LOC100048845	NA	NA	4.735e-10	7.32052e-06	0.00143504	9.22505e-08	1.80536e-05	0.0843019	0.00016158	0.0319837	0.917846	0.196762	0.654455	0.0136309	0.0801045	0.099861	0.22907	0.433462	0.015042	0.57419	0.992785	0.894987	0.982297	0.999986	0.999913	0.999985	0.999789	0.99993	-0.778687	-0.285279	0.0110339	-0.118969	0.0447161	-0.217776	0.122464	0.247669	0.0938776	0.0917839
ILMN_2960982	NM_011068.1	NP_035198.1	Pex11a	NA	NA	5.56898e-10	1.54472e-14	4.95113e-07	1.08043e-07	6.06615e-14	9.34988e-05	9.30603e-07	0.0170414	0.936147	0.36494	0.574095	0.0569328	0.471657	0.337791	0.904235	0.735318	0.000613852	0.496967	0.993692	0.924415	0.978134	0.999986	0.999913	0.999985	0.999789	0.99993	1.16036	0.271674	-0.00851042	0.118648	-0.0346953	0.125578	0.0534245	-0.0758854	0.0151719	-0.0543516
ILMN_2611180	XM_129987.2		Ccdc3	NA	NA	5.66336e-10	2.53968e-49	1.65072e-07	1.09414e-07	7.1943e-47	3.43945e-05	2.9709e-05	0.00796091	0.104903	0.991499	0.350916	0.056263	0.333168	0.322282	0.201395	0.237816	0.0055229	0.406381	0.896745	0.999664	0.959523	0.999986	0.999913	0.999985	0.999789	0.99993	0.625745	0.372016	-0.103443	0.000981771	-0.0728229	0.166854	0.0969115	0.082776	0.112781	0.0866693
ILMN_2698430	NM_009743.4	NP_033873.3	Bcl2l1	NA	NA	5.87775e-10	4.59163e-19	1.6668e-08	1.12148e-07	2.32625e-18	4.6363e-06	7.69157e-05	0.000791596	0.360465	0.0107219	0.0896394	0.383649	0.961176	0.791718	0.683904	0.888601	0.00958536	0.18138	0.939216	0.787079	0.93446	0.999986	0.999913	0.999985	0.999789	0.99993	1.23691	0.680831	0.136813	0.420146	0.233177	0.0863151	0.00400781	0.0184974	-0.0397865	-0.0159245
ILMN_1212875	NM_172520.2	NP_766108.1	Arhgef19	NA	NA	5.86998e-10	1.89173e-40	0.00010562	1.12148e-07	7.93359e-39	0.00997318	6.67051e-05	0.983461	0.648981	0.672254	0.746322	0.0877732	0.330119	0.649916	0.16272	0.759879	0.00892765	0.997419	0.972001	0.966986	0.988804	0.999986	0.999913	0.999985	0.999789	0.99993	-0.718703	-0.00179167	-0.0414479	0.0305833	0.0349714	-0.144667	0.105216	0.0365521	0.111518	0.0280469
ILMN_3115149	NM_176832.2	NP_789802.1	Spire1	NA	NA	5.87047e-10	2.57481e-15	3.76073e-05	1.12148e-07	1.05305e-14	0.00401963	2.37875e-05	0.00288838	0.764024	0.0153301	0.645272	0.0293263	0.372144	0.686837	0.855304	0.652174	0.00499257	0.294444	0.982405	0.813892	0.982115	0.999986	0.999913	0.999985	0.999789	0.99993	0.810271	0.452167	0.0312292	0.173198	0.0451406	0.200255	0.0586927	-0.030138	-0.0138802	0.0232135
ILMN_1257208	NM_008010.3	NP_032036.2	Fgfr3	NA	NA	6.53649e-10	1.41112e-18	0.0119057	1.24204e-07	6.95379e-18	0.379422	5.32491e-05	8.79575e-05	0.0361235	0.236884	0.265149	0.00400267	0.300563	0.600651	0.992953	0.857253	0.00790587	0.060818	0.884577	0.906581	0.954163	0.821541	0.999913	0.999985	0.999789	0.99993	1.01081	0.57369	0.268641	0.168836	0.115284	0.435271	0.137602	-0.0516198	-0.0012474	0.0276615
ILMN_2613191	NM_027560.1	NP_081836.1	Arrdc2	NA	NA	6.88279e-10	8.12749e-06	6.26279e-10	1.30248e-07	1.99733e-05	2.49291e-07	0.000143002	0.0744296	0.242186	0.645509	0.82696	0.673483	0.401574	0.763731	0.578577	0.400187	0.0141489	0.669794	0.921284	0.965648	0.99276	0.999986	0.999913	0.999985	0.999789	0.99993	1.19281	0.348456	0.185143	0.0702188	-0.0329766	0.036	0.0635625	0.0401406	0.0498698	0.0679714
ILMN_2940642	NM_009180.3	NP_033206.2	St6galnac2	NA	NA	7.31456e-10	1.40685e-25	3.37002e-08	1.37854e-07	1.10664e-24	8.41119e-06	0.000208918	0.163708	0.723697	0.57811	0.662613	0.445892	0.522944	0.380527	0.711954	0.744285	0.0177327	0.769919	0.980258	0.95487	0.983809	0.999986	0.999913	0.999985	0.999789	0.99993	0.980122	0.148198	-0.0302995	-0.048724	-0.0481224	0.0525859	-0.0667005	-0.0853698	-0.0328177	0.0210547
ILMN_2500540	NM_001039354.1	NP_001034443.1	Lin7a	NA	NA	7.37562e-10	1.46344e-44	4.33739e-08	1.38288e-07	1.32237e-42	1.07099e-05	5.83634e-05	0.0144525	0.66598	0.0330404	0.0982795	0.269193	0.940552	0.247379	0.598562	0.922839	0.00829859	0.476666	0.973594	0.845271	0.934626	0.999986	0.999913	0.999985	0.999789	0.99993	1.14943	0.295354	0.0485911	0.162203	0.125135	0.114534	0.00831771	0.063862	0.0380625	0.00619271
ILMN_1231355	AK087634		E230029F23Rik	NA	NA	7.39748e-10	2.87586e-36	5.9288e-05	1.38288e-07	6.44612e-35	0.00600343	0.000411758	0.0108893	0.368271	0.0960075	0.522518	0.000761324	0.0798118	0.526725	0.489487	0.383461	0.0277555	0.457061	0.940243	0.863543	0.974067	0.458925	0.999913	0.999985	0.999789	0.99993	1.25232	0.782352	0.193109	0.388823	0.123685	0.347344	0.0829453	0.0763776	-0.0292005	-0.0219661
ILMN_2604885	NM_053106.2	NP_444336.2	Lmod1	NA	NA	7.4725e-10	2.9463e-26	3.39495e-10	1.39127e-07	2.45031e-25	1.39963e-07	0.000182401	0.000663129	0.540806	0.0745841	0.0541819	0.692791	0.564613	0.803625	0.115216	0.766971	0.0161344	0.172155	0.961311	0.857031	0.914843	0.999986	0.999913	0.999985	0.999789	0.99993	1.08748	0.74118	0.0768542	0.246036	0.239646	-0.0350729	-0.0362057	-0.0164818	-0.0841224	-0.0308307
ILMN_2500533	NM_178114.3	NP_835215.1	Amigo2	NA	NA	7.96528e-10	5.95842e-33	0.00100967	1.47706e-07	9.33258e-32	0.0635159	2.64376e-05	0.0177671	0.10549	0.396575	0.738672	0.082789	0.552196	0.608462	0.749324	0.244208	0.00526177	0.504536	0.896745	0.929172	0.988804	0.999986	0.999913	0.999985	0.999789	0.99993	0.605211	0.193159	0.079625	-0.0572839	0.0160156	0.244029	0.0644271	0.0515677	-0.0337344	0.131435
ILMN_2621433	NM_054071.1	NP_473412.1	Fgfrl1	NA	NA	8.24261e-10	6.52949e-45	0.0230882	1.52238e-07	6.14038e-43	0.562453	0.000381976	0.0446421	0.273158	0.931749	0.767283	0.00719835	0.0406084	0.164878	0.864776	0.119919	0.0263638	0.614732	0.930809	0.995404	0.988804	0.960626	0.999913	0.999985	0.999789	0.99993	-0.386977	-0.136195	-0.0778333	0.00740885	0.0204036	-0.554419	-0.226982	0.134201	-0.0182161	-0.151982
ILMN_2804685	NM_007843.2	NP_031869.1	Defb1	NA	NA	8.40887e-10	6.98947e-21	1.12602e-08	1.54076e-07	3.95796e-20	3.33289e-06	0.000159128	0.0631456	0.486353	0.235359	0.511829	0.73649	0.855454	0.982329	0.514454	0.588123	0.0148436	0.655354	0.954003	0.906015	0.974067	0.999986	0.999913	0.999985	0.999789	0.99993	1.00105	0.34774	-0.0821016	0.155865	-0.081026	0.0407474	-0.0142344	0.00196615	-0.0553594	-0.0364792
ILMN_2719908	NM_028979.2	NP_083255.1	Cyp2j9	NA	NA	8.39429e-10	6.22808e-29	1.25022e-05	1.54076e-07	6.50035e-28	0.00151915	0.051008	0.0915974	0.946408	0.844797	0.17449	0.000237112	0.00241411	0.76094	0.564776	0.297272	0.400589	0.697118	0.994887	0.985395	0.942155	0.312811	0.999913	0.999985	0.999789	0.99993	0.194708	0.166992	0.00729167	0.0166771	0.154302	0.742143	0.146607	-0.0204427	-0.0280078	0.0625964
ILMN_2602352	NM_026835.2	NP_081111.1	Ms4a6d	NA	NA	8.6769e-10	9.04093e-34	6.66204e-05	1.58359e-07	1.54385e-32	0.0066072	0.000318616	0.0151384	0.207596	0.288981	0.540464	0.000649292	0.0157058	0.233896	0.686705	0.0767978	0.0234264	0.483737	0.913268	0.910899	0.975348	0.448269	0.999913	0.999985	0.999789	0.99993	1.44142	0.543826	0.208245	0.174242	0.0789583	0.439508	0.17424	0.288138	-0.0391302	0.139169
ILMN_2904703	NM_009984.2	NP_034114.1	Ctsl	NA	NA	8.93025e-10	7.11487e-15	1.51002e-08	1.62341e-07	2.83894e-14	4.27752e-06	4.41043e-06	0.00105369	0.0750402	0.0831434	0.125641	0.744011	0.226466	0.888897	0.138478	0.344351	0.00160352	0.205397	0.888879	0.85875	0.934626	0.999986	0.999913	0.999985	0.999789	0.99993	1.13214	0.414383	0.205852	0.276635	0.121526	0.0275703	-0.101594	0.0120391	-0.213221	-0.0701458
ILMN_1257623	NM_031376.2	NP_113553.1	Pik3ap1	NA	NA	9.93029e-10	1.07229e-35	1.67973e-06	1.79812e-07	2.24443e-34	0.000276999	2.26503e-05	0.1166	0.347729	0.753696	0.640643	0.148524	0.639899	0.372807	0.305233	0.969073	0.0047975	0.730358	0.936351	0.975197	0.981917	0.999986	0.999913	0.999985	0.999789	0.99993	-1.11589	-0.198685	0.127299	0.0421901	0.0598906	-0.151698	-0.0499193	0.190005	-0.0891432	-0.00383854
ILMN_1255032	NM_016673.1	NP_057882.1	Cntfr	NA	NA	1.00318e-09	4.1332e-38	5.62763e-07	1.8094e-07	1.19683e-36	0.00010394	2.46036e-05	0.977958	0.351826	0.00383967	0.140448	0.774319	0.811667	0.0398987	0.661829	0.409981	0.00502494	0.996874	0.936619	0.719102	0.934626	0.999986	0.999913	0.999985	0.999789	0.99993	0.64819	-0.00158854	-0.0733307	-0.16268	-0.0953984	0.0319948	-0.0230234	-0.176083	-0.0373099	-0.0702891
ILMN_1241695	NM_026835.2	NP_081111.1	Ms4a6d	NA	NA	1.09738e-09	7.25868e-37	0.00138183	1.97161e-07	1.74655e-35	0.0820112	2.09062e-05	0.00957389	0.411808	0.268165	0.828549	0.0047015	0.531184	0.282685	0.352669	0.7555	0.00455679	0.436823	0.947511	0.910899	0.99276	0.860009	0.999913	0.999985	0.999789	0.99993	1.18695	0.403336	0.0860859	0.104753	-0.0296849	0.535443	-0.0993411	0.324901	-0.130852	-0.0441406
ILMN_2754985	NM_009344.1	NP_033370.1	Phlda1	NA	NA	1.14291e-09	5.94647e-24	5.17329e-10	2.04545e-07	4.1258e-23	2.07714e-07	1.24699e-06	0.000907978	0.164753	0.0232368	0.0279912	0.999986	0.477987	0.85905	0.136598	0.67643	0.000715597	0.195911	0.911866	0.845271	0.879579	0.999986	0.999913	0.999985	0.999789	0.99993	-1.35221	-0.779346	-0.182547	-0.306826	-0.209708	2.60417e-06	0.0722031	-0.0110781	0.0912057	-0.0346094
ILMN_2467245	NM_013693.2	NP_038721.1	Tnf	NA	NA	1.18694e-09	2.20857e-22	5.15271e-08	2.11605e-07	1.37586e-21	1.23275e-05	6.76417e-05	0.00295769	0.807762	0.117713	0.895476	0.837632	0.248924	0.170468	0.391245	0.707699	0.00897496	0.294444	0.984139	0.876899	0.994855	0.999986	0.999913	0.999985	0.999789	0.99993	-0.840221	-0.414138	-0.0264349	-0.151164	0.0129818	-0.0241615	0.121232	0.157221	0.0965312	0.0415573
ILMN_2728431	NM_020006.1	NP_064390.1	Cdc42ep4	NA	NA	1.21676e-09	3.39825e-07	5.37346e-07	2.16086e-07	9.09797e-07	0.000100245	6.63318e-06	0.038136	0.245747	0.30828	0.0131896	0.290705	0.852658	0.480259	0.668546	0.757284	0.00205753	0.598889	0.921929	0.914025	0.867317	0.999986	0.999913	0.999985	0.999789	0.99993	-0.780641	-0.107391	0.0782005	0.0610313	0.159794	-0.119018	-0.0256406	0.0627031	-0.0581849	-0.0242682
ILMN_1233283	NM_033321.1	NP_201578.1	P2rx5	NA	NA	1.33676e-09	0.159873	4.42775e-08	2.36489e-07	0.214649	1.08748e-05	3.50698e-05	0.0493632	0.671078	0.383347	0.580351	0.111099	0.531654	0.19318	0.96401	0.225504	0.00604222	0.62618	0.974241	0.927671	0.978211	0.999986	0.999913	0.999985	0.999789	0.99993	0.648279	0.123875	0.0292422	-0.0453724	-0.0277214	0.0910781	0.0305755	0.124062	0.00351563	0.0706172
ILMN_1238021	XM_127272		1600032L17Rik	NA	NA	1.34479e-09	1.30102e-39	0.00275508	2.37001e-07	4.7715e-38	0.137379	7.84658e-05	0.136307	0.103264	0.0760848	0.0317891	0.0457394	0.742582	0.635596	0.508528	0.894322	0.00968381	0.748153	0.89651	0.857031	0.889594	0.999986	0.999913	0.999985	0.999789	0.99993	0.798401	0.198719	0.142987	0.147031	0.211198	0.272255	0.0383229	-0.0538307	0.076612	0.0133802
ILMN_3118707	NM_009192.2	NP_033218.1	Sla	NA	NA	1.50928e-09	8.65122e-36	4.99465e-11	2.64979e-07	1.82624e-34	2.37756e-08	0.0001829	0.0117279	0.98385	0.122448	0.976889	0.506455	0.209569	0.673578	0.315702	0.762272	0.0161476	0.460478	0.998913	0.877653	0.999279	0.999986	0.999913	0.999985	0.999789	0.99993	1.02281	0.501224	-0.00254427	0.226443	0.00386719	-0.0423932	-0.118206	0.0340521	-0.081276	-0.0219818
ILMN_1220101	NM_183031.1		Ebi2	NA	NA	1.53116e-09	3.09321e-35	1.04929e-06	2.67802e-07	6.19635e-34	0.00018283	8.67822e-05	0.121768	0.479347	0.0160348	0.703928	0.133844	0.583945	0.657952	0.711478	0.251598	0.010381	0.735836	0.953284	0.814511	0.986557	0.999986	0.999913	0.999985	0.999789	0.99993	-1.03393	-0.182305	0.0382161	-0.152388	0.0301354	-0.0971797	-0.0350911	0.0811771	-0.0206484	0.0817083
ILMN_2751735	XM_136135.2		2900002G04Rik	NA	NA	1.57101e-09	4.74023e-35	9.91218e-07	2.73735e-07	9.2626e-34	0.000174689	2.5239e-05	0.0364441	0.806153	0.929509	0.166833	0.060759	0.359323	0.682122	0.00773852	0.163746	0.00508901	0.592826	0.984139	0.995303	0.941386	0.999986	0.999913	0.999985	0.999789	0.99993	0.943409	0.248544	-0.0292188	-0.0114063	-0.115458	0.22412	0.0941797	0.0356719	0.188047	0.097099
ILMN_2692723	NM_008509.2	NP_032535.2	Lpl	NA	NA	1.71678e-09	4.73398e-12	8.39885e-08	2.9801e-07	1.64166e-11	1.85554e-05	0.000220828	0.944636	0.211836	0.238287	0.204521	0.86492	0.451686	0.211431	0.471186	0.318893	0.0183176	0.991787	0.913269	0.907318	0.945996	0.999986	0.999913	0.999985	0.999789	0.99993	-0.859201	0.0068099	0.127086	0.0973021	0.0943359	0.0216979	0.0868021	0.152042	0.0726745	0.111656
ILMN_2685393	NM_009917.2	NP_034047.2	Ccr5	NA	NA	1.73895e-09	5.012e-30	1.95661e-08	3.00728e-07	5.77549e-29	5.22223e-06	5.36287e-05	0.846316	0.0836389	0.709612	0.64012	0.522326	0.813436	0.797552	0.519744	0.996042	0.00793671	0.981947	0.889179	0.971049	0.981917	0.999986	0.999913	0.999985	0.999789	0.99993	-1.05764	-0.0274323	0.197956	-0.0404245	-0.0551406	-0.066388	0.0112552	-0.0229896	-0.031349	-0.000445313
ILMN_2501865	NM_019740		Foxo3	NA	NA	1.81462e-09	1.26871e-12	4.89969e-08	3.1148e-07	4.52575e-12	1.18952e-05	9.48045e-06	0.00373817	0.442735	0.693408	0.31054	0.4724	0.885534	0.862429	0.495743	0.902197	0.00259813	0.322745	0.949308	0.96917	0.955845	0.999986	0.999913	0.999985	0.999789	0.99993	0.987289	0.336867	-0.0628542	0.0363724	-0.0632708	0.087987	0.014125	-0.0205365	0.0906979	0.0146849
ILMN_1216322	NM_008256.3	NP_032282.2	Hmgcs2	NA	NA	1.81275e-09	3.21069e-21	0.4543	3.1148e-07	1.85499e-20	0.999998	0.000275154	0.00215657	0.242293	0.0491732	0.10955	0.00228809	0.154343	0.602508	0.799998	0.514623	0.0213171	0.271647	0.921284	0.853057	0.934626	0.744017	0.999913	0.999985	0.999789	0.99993	0.740333	0.528378	0.145081	0.234565	0.207391	0.536797	0.216833	-0.0340781	-0.0202135	-0.0498255
ILMN_2469264	NM_001080798.1	NP_001074267.1	Aff1	NA	NA	1.85503e-09	1.58705e-28	0.19391	3.17237e-07	1.59861e-27	0.999998	0.00371911	0.1995	0.187554	0.258694	0.707772	0.00647584	0.740414	0.871209	0.465314	0.388046	0.106266	0.79732	0.913268	0.910899	0.986682	0.936915	0.999913	0.999985	0.999789	0.99993	0.838409	0.209635	-0.226451	-0.193039	-0.0679115	0.653513	0.0458333	0.020013	-0.126068	0.156055
ILMN_2745522	NM_133790.1	NP_598551.1	R74862	NA	NA	1.88475e-09	2.9946e-31	4.85391e-08	3.21131e-07	3.89062e-30	1.18584e-05	0.000136708	0.00532153	0.636298	0.244658	0.291416	0.834681	0.710004	0.174889	0.397925	0.880347	0.0137546	0.359051	0.970488	0.90834	0.955845	0.999986	0.999913	0.999985	0.999789	0.99993	0.949346	0.347026	0.0574844	0.111052	0.116833	0.0165521	0.0264766	-0.0925026	-0.0775833	0.0136094
ILMN_2597778	NM_008137.3	NP_032163.2	Gna14	NA	NA	1.99973e-09	7.08237e-34	1.04361e-06	3.3947e-07	1.22164e-32	0.000182529	0.000268951	0.0111466	0.239597	0.0920123	0.0449526	0.136717	0.668693	0.831816	0.757717	0.482252	0.0208715	0.458312	0.921284	0.863543	0.914843	0.999986	0.999913	0.999985	0.999789	0.99993	-1.29729	-0.607242	-0.182201	-0.333247	-0.389581	-0.164917	-0.0265313	0.0149245	-0.0282135	-0.0466484
ILMN_2731237	NM_172911.2	NP_766499.1	D8Ertd82e	NA	NA	2.07087e-09	7.67759e-38	3.34814e-10	3.50258e-07	2.12406e-36	1.39277e-07	0.00023249	0.0113123	0.431292	0.916255	0.142198	0.507959	0.574684	0.0401759	0.654543	0.718412	0.0189664	0.459244	0.948397	0.993992	0.934626	0.999986	0.999913	0.999985	0.999789	0.99993	-0.917344	-0.276641	-0.0860599	-0.00636719	0.131711	0.0428021	0.0439271	0.115641	0.023276	-0.0228047
ILMN_2744217	NM_017407.1	NP_059103.1	Spag5	NA	NA	2.13173e-09	3.65759e-28	0.207755	3.59235e-07	3.56524e-27	0.999998	0.00512541	0.654947	0.0329715	0.0430046	0.0256793	0.00380131	0.577053	0.836344	0.684605	0.359194	0.124953	0.948444	0.884577	0.850312	0.87616	0.812599	0.999913	0.999985	0.999789	0.99993	0.247997	-0.0253724	-0.20432	-0.205271	-0.168867	0.561302	0.0948255	0.0242448	-0.0475573	-0.107893
ILMN_2473531	NM_001024955.1	NP_001020126.1	Pik3r1	NA	NA	2.32631e-09	6.06409e-22	6.23036e-07	3.90599e-07	3.67121e-21	0.000114614	9.57866e-05	0.00025506	0.566544	0.10415	0.677662	0.792874	0.83788	0.21724	0.353062	0.142112	0.0109748	0.101527	0.964302	0.868813	0.985072	0.999986	0.999913	0.999985	0.999789	0.99993	0.839724	0.393945	-0.0402708	0.108633	0.0401901	-0.0228776	0.0181042	-0.116922	-0.124227	-0.201701
ILMN_2683802	NM_028794.3	NP_083070.2	Nudt9	NA	NA	2.43524e-09	3.07859e-24	0.00211946	4.07409e-07	2.18291e-23	0.111845	9.5656e-06	0.00204746	0.945002	0.190482	0.692763	0.111464	0.980703	0.509825	0.363461	0.692326	0.00259813	0.270887	0.994548	0.892502	0.986309	0.999986	0.999913	0.999985	0.999789	0.99993	0.575617	0.352302	0.00510677	0.0963359	-0.0205391	0.197667	0.00276302	-0.0689245	-0.112497	-0.0405651
ILMN_2737713	NM_010104.2	NP_034234.1	Edn1	NA	NA	2.52393e-09	8.64447e-13	1.4957e-07	4.20721e-07	3.11093e-12	3.1392e-05	6.75925e-05	0.379425	0.402475	0.84438	0.180655	0.912114	0.516901	0.646157	0.401773	0.138496	0.00897496	0.868207	0.946441	0.985327	0.942604	0.999986	0.999913	0.999985	0.999789	0.99993	0.82	0.0544948	-0.0728203	0.0172135	-0.0931068	0.0117344	-0.0328229	-0.0241484	-0.0490365	-0.14775
ILMN_2816180	NM_029999.3	NP_084275.3	Lbh	NA	NA	2.64907e-09	1.88564e-07	1.40637e-10	4.39994e-07	5.12102e-07	6.36645e-08	2.17967e-05	0.00962874	0.697969	0.182459	0.721359	0.29999	0.345737	0.140793	0.124506	0.405853	0.004703	0.436894	0.976827	0.892502	0.98717	0.999986	0.999913	0.999985	0.999789	0.99993	-1.38144	-0.527802	-0.0547656	-0.222578	-0.0429036	0.165391	0.136365	0.168643	0.179451	0.086
ILMN_2769680	NM_026159.4	NP_080435.3	Retsat	NA	NA	2.68456e-09	1.84646e-42	0.0879647	4.4429e-07	1.10438e-40	0.968451	3.36915e-08	0.000974605	0.273012	0.00939507	0.0122821	0.018481	0.154921	0.296899	0.403587	0.363589	0.000110269	0.203189	0.930809	0.780187	0.867317	0.999986	0.999913	0.999985	0.999789	0.99993	0.75588	0.452378	0.0785182	0.209732	0.17262	0.405023	0.190849	0.0706875	0.0571042	0.0754714
ILMN_1251846	NM_146061		Arhgap8	NA	NA	2.71053e-09	0.928447	2.31411e-06	4.46588e-07	0.945191	0.000358564	1.63307e-05	0.00176644	0.0906542	0.0741119	0.807395	0.249687	0.733752	0.385694	0.710449	0.988181	0.00382767	0.259756	0.889179	0.857031	0.991289	0.999986	0.999913	0.999985	0.999789	0.99993	0.834247	0.532794	0.066224	0.0991042	0.0125547	0.125341	0.0250651	-0.08575	0.0430937	0.00160156
ILMN_2759371	NM_008009.2		Fgfbp1	NA	NA	2.71779e-09	6.81087e-25	5.22093e-08	4.46588e-07	5.07725e-24	1.23626e-05	4.19068e-07	0.348088	0.400978	0.131372	0.00738091	0.638892	0.0813495	0.485543	0.895134	0.113491	0.000365095	0.856877	0.946441	0.881384	0.867317	0.999986	0.999913	0.999985	0.999789	0.99993	0.925523	0.146237	-0.0636276	-0.147721	-0.154346	0.0598568	0.110208	-0.0478932	-0.0122708	0.0432083
ILMN_2944366	NM_030704.1	NP_109629.1	Hspb8	NA	NA	2.98515e-09	9.1838e-54	0.0543644	4.88781e-07	1.57057e-50	0.822486	2.04439e-05	0.00104093	0.855446	0.00233946	0.532224	0.000100407	0.0640243	0.186156	0.312584	0.089327	0.00455274	0.205397	0.988077	0.661504	0.974717	0.253466	0.999913	0.999985	0.999789	0.99993	0.572406	0.265664	-0.0105312	0.223875	0.0316406	0.507555	0.176828	0.225995	0.0914375	0.111206
ILMN_1239578	NM_008549.1	NP_032575.1	Man2a1	NA	NA	3.08141e-09	1.48463e-29	3.97538e-06	5.0276e-07	1.64194e-28	0.000571718	2.23761e-05	0.0026196	0.0950669	0.0259518	0.315557	0.315619	0.854837	0.831825	0.989874	0.534469	0.0047819	0.28731	0.892397	0.845271	0.955845	0.999986	0.999913	0.999985	0.999789	0.99993	1.08926	0.491672	0.11132	0.293703	0.054349	0.148164	0.0190521	0.0256641	0.0015625	-0.0832109
ILMN_1256564	NM_009647.4	NP_033777.1	Ak3l1	NA	NA	3.14095e-09	0.939902	2.27149e-05	5.1067e-07	0.953825	0.00253956	3.23605e-05	0.00121095	0.513924	0.268152	0.675133	0.0470167	0.687563	0.798563	0.862839	0.814434	0.00575925	0.211796	0.958749	0.910899	0.985072	0.999986	0.999913	0.999985	0.999789	0.99993	-0.819284	-0.463935	-0.0756979	-0.0905599	-0.0418229	-0.147615	-0.052125	0.0260547	0.0121276	0.0227656
ILMN_1232537	NM_177305.3	NP_796279.2	Arl4c	NA	NA	3.19034e-09	1.48701e-20	7.43111e-12	5.1688e-07	8.25454e-20	4.28905e-09	0.000101836	0.0108171	0.718324	0.16415	0.337753	0.0810836	0.186034	0.169591	0.5016	0.716996	0.0113305	0.457061	0.979271	0.887546	0.956282	0.999986	0.999913	0.999985	0.999789	0.99993	-1.1696	-0.475547	-0.0342526	-0.157589	-0.103719	0.160266	0.13038	0.104987	0.0374974	0.0257526
ILMN_2740869	NM_053271.1	NP_444501.1	Rims2	NA	NA	3.31757e-09	9.13207e-21	8.08988e-08	5.35614e-07	5.14036e-20	1.80455e-05	5.72478e-05	0.000282321	0.877029	0.137432	0.118602	0.268385	0.69175	0.8079	0.960283	0.506655	0.00823477	0.107735	0.990145	0.883795	0.934626	0.999986	0.999913	0.999985	0.999789	0.99993	1.18824	0.687534	-0.0194974	0.16643	0.200286	0.102383	0.0605755	0.0325286	0.00665885	0.0848229
ILMN_2694917	NM_021788.1	NP_068560.1	Sap30	NA	NA	3.6934e-09	1.61967e-15	0.136888	5.94213e-07	6.69951e-15	0.999998	3.24296e-05	0.00517745	0.686055	0.43347	0.834189	0.0393529	0.506326	0.729422	0.997283	0.451767	0.00575925	0.357828	0.976827	0.934134	0.99276	0.999986	0.999913	0.999985	0.999789	0.99993	0.569172	0.278568	0.0145	0.0610182	-0.00761979	0.307643	0.0783698	0.0330156	-0.000445313	-0.0819219
ILMN_2718843	NM_026640.2	NP_080916.1	4632417K18Rik	NA	NA	4.02422e-09	3.24362e-29	1.36789e-05	6.45188e-07	3.47335e-28	0.0016363	0.00089596	0.29641	0.105183	0.418814	0.913963	0.921979	0.615374	0.056819	0.0626186	0.0226315	0.0453619	0.837699	0.896745	0.931686	0.995414	0.999986	0.999913	0.999985	0.999789	0.99993	-0.659977	-0.0807292	0.148352	0.0639635	-0.0105651	-0.0092526	0.036013	0.14781	0.165284	0.184497
ILMN_2701582	NM_144855.2	NP_659104.1	Cbs	NA	NA	4.15648e-09	0.00287639	0.602739	6.64088e-07	0.00551257	0.999998	0.00203085	0.0350829	0.64497	0.532218	0.915436	0.00284984	0.441071	0.959616	0.571351	0.623032	0.0751382	0.589276	0.97078	0.950472	0.995813	0.765267	0.999913	0.999985	0.999789	0.99993	0.639365	0.275268	0.0481719	0.0719036	0.012737	0.505641	0.113477	-0.00535417	-0.0761302	0.0703646
ILMN_2701271	NM_011636.1	NP_035766.1	Plscr1	NA	NA	4.59679e-09	3.79926e-33	0.36465	7.31905e-07	6.08488e-32	0.999998	0.00127217	0.327419	0.773277	0.281045	0.735466	0.0038272	0.253132	0.0919395	0.154888	0.148812	0.0566274	0.850071	0.982749	0.910899	0.988783	0.814364	0.999913	0.999985	0.999789	0.99993	-0.522602	-0.0992708	0.0361484	0.112982	-0.0310052	-0.303615	0.0873464	0.130547	0.112628	0.139742
ILMN_1253182	NM_010474.1	NP_034604.1	Hs3st1	NA	NA	4.6433e-09	1.0772e-15	0.0129808	7.36769e-07	4.49513e-15	0.399852	0.029107	0.0718734	0.254633	0.211177	0.295992	0.00106167	0.738404	0.478372	0.139451	0.567492	0.312993	0.667399	0.926398	0.899589	0.955845	0.5387	0.999913	0.999985	0.999789	0.99993	0.22201	-0.19282	-0.0959219	-0.17657	-0.11431	0.759984	0.030625	-0.048974	-0.0892474	-0.0682057
ILMN_3009501	NM_008430.1	NP_032456.1	Kcnk1	NA	NA	4.84178e-09	1.16687e-36	1.81144e-06	7.65631e-07	2.7336e-35	0.000290422	0.000220481	0.0429521	0.976294	0.942462	0.865733	0.0829554	0.529705	0.658652	0.292199	0.998341	0.0183176	0.611743	0.997884	0.996036	0.99417	0.999986	0.999913	0.999985	0.999789	0.99993	0.673484	0.232263	0.00263281	-0.00782552	-0.0145495	0.122812	0.0576198	0.0366953	0.0956771	0.000140625
ILMN_1231520	NM_022017.1	NP_071300.1	Trpv4	NA	NA	5.07009e-09	3.19104e-18	4.06293e-06	7.98997e-07	1.53755e-17	0.000579017	0.000384606	7.06397e-05	0.0324225	0.00364122	0.00134063	0.565907	0.398969	0.434958	0.214399	0.772565	0.0264446	0.0570588	0.884577	0.709833	0.867317	0.999986	0.999913	0.999985	0.999789	0.99993	0.720352	0.429885	0.135904	0.223677	0.24112	0.0500052	0.0787318	-0.0613411	-0.0913438	-0.0176589
ILMN_2506489	NM_173437		Nav1	NA	NA	5.84685e-09	1.18357e-43	9.58904e-05	9.18273e-07	8.84343e-42	0.00918598	5.497e-05	0.321562	0.690561	0.838428	0.158898	0.110211	0.231458	0.96885	0.675627	0.722308	0.00805773	0.848061	0.976827	0.984778	0.937247	0.999986	0.999913	0.999985	0.999789	0.99993	-0.692404	-0.107458	-0.0282786	-0.0158203	-0.136115	-0.131617	0.0803724	0.00270312	0.0432083	0.0261042
ILMN_2922560	NM_025807.1	NP_080083.2	Slc16a9	NA	NA	6.00656e-09	3.02956e-34	0.00331014	9.40159e-07	5.41777e-33	0.158683	0.000303873	0.0671639	0.373134	0.997425	0.129659	0.0998676	0.613969	0.269788	0.288681	0.405973	0.0226861	0.663028	0.940419	0.999855	0.934626	0.999986	0.999913	0.999985	0.999789	0.99993	-0.652924	-0.144219	0.0904036	-0.000390625	0.101232	-0.192893	0.0343672	0.067612	0.0943229	0.0646068
ILMN_1228657	NM_010187.2	NP_034317.1	Fcgr2b	NA	NA	7.50207e-09	2.75351e-40	0.00132068	1.17027e-06	1.12713e-38	0.0786851	0.00142268	0.472614	0.274347	0.659992	0.520966	0.0122017	0.348049	0.724783	0.86294	0.442398	0.0607124	0.900309	0.930809	0.966589	0.974067	0.999986	0.999913	0.999985	0.999789	0.99993	-0.676206	-0.0801432	0.128758	-0.0523021	0.0830599	-0.235086	-0.0760312	0.0429896	-0.0137865	-0.055375
ILMN_2780125	NM_029004.1	NP_083280.1	Rasgef1c	NA	NA	8.85496e-09	4.6209e-30	1.98488e-07	1.37666e-06	5.33814e-29	4.07332e-05	5.99361e-05	0.0178582	0.145847	0.0840999	0.483837	0.738774	0.478353	0.981586	0.250537	0.684696	0.00838633	0.505261	0.906331	0.860368	0.971793	0.999986	0.999913	0.999985	0.999789	0.99993	0.942375	0.41882	0.152784	0.189687	0.0666927	0.0535833	0.10506	0.00323698	0.175117	-0.0573411
ILMN_1214498	NM_019823.3	NP_062797.3	Cyp2d22	NA	NA	9.58337e-09	1.05552e-45	5.32272e-08	1.48491e-06	1.18295e-43	1.25393e-05	1.33855e-06	0.00013548	0.557621	0.0153808	0.424961	0.810466	0.979106	0.489852	0.206793	0.727819	0.000735789	0.0764704	0.963748	0.813892	0.969027	0.999986	0.999913	0.999985	0.999789	0.99993	1.04657	0.373727	0.0261016	0.176461	0.0718542	-0.0174609	0.00210677	-0.0704583	-0.0993438	-0.0620599
ILMN_3158698	NM_198861.1	NP_942561.1	BC046404	NA	NA	9.68734e-09	7.88251e-33	4.21912e-06	1.496e-06	1.2226e-31	0.000599427	1.43005e-05	0.0401574	0.111006	0.368501	0.211699	0.803874	0.110553	0.108572	0.304733	0.212068	0.0034937	0.604376	0.897935	0.92569	0.945996	0.999986	0.999913	0.999985	0.999789	0.99993	-0.722615	-0.183609	-0.122635	-0.0560781	-0.0855781	-0.0192161	0.125318	0.182862	0.0943151	0.11882
ILMN_1220996	NM_001077705.1	NP_001071173.1	Ptpn6	NA	NA	1.01646e-08	4.0154e-42	0.0132387	1.56447e-06	2.27215e-40	0.404823	4.97778e-05	0.132714	0.860597	0.125031	0.118354	0.0181124	0.349668	0.425752	0.482357	0.62036	0.00754622	0.744676	0.988472	0.878348	0.934626	0.999986	0.999913	0.999985	0.999789	0.99993	-0.764648	-0.136263	-0.010276	-0.119349	-0.0745885	-0.292937	-0.113365	0.128586	-0.100005	-0.0593411
ILMN_1232261	NM_018761.2	NP_061231.2	Ctnnal1	NA	NA	1.03567e-08	2.49226e-45	6.14614e-08	1.58873e-06	2.54034e-43	1.42188e-05	0.000179982	0.0389428	0.742506	0.417013	0.978385	0.732069	0.408219	0.483744	0.0866137	0.466125	0.0160744	0.601573	0.981449	0.931483	0.999301	0.999986	0.999913	0.999985	0.999789	0.99993	-0.901531	-0.213922	0.034112	-0.0809922	0.00315625	0.037224	0.0958932	0.0788958	0.180865	0.0743776
ILMN_1216698	XM_140499.7	XP_140499.6	Kcng2	NA	NA	1.05802e-08	2.19465e-26	1.57273e-06	1.61765e-06	1.84314e-25	0.000263114	0.217658	0.61727	0.457439	0.176642	0.0893315	0.000104298	0.0189563	0.835823	0.67558	0.539472	0.682561	0.939586	0.951334	0.888326	0.93446	0.253466	0.999913	0.999985	0.999789	0.99993	0.115091	0.024638	-0.0466432	0.0911354	0.12394	0.572799	0.158357	-0.0145964	0.0244948	-0.0358073
ILMN_3111744	NM_172950.2	NP_766538.2	Lpin1	NA	NA	1.07352e-08	3.97727e-21	3.06927e-06	1.63593e-06	2.28758e-20	0.000452782	9.52848e-07	0.014532	0.18197	0.225813	0.407637	0.0709443	0.386422	0.83966	0.853115	0.357476	0.000615505	0.47683	0.913268	0.902134	0.967815	0.999986	0.999913	0.999985	0.999789	0.99993	1.03927	0.311331	0.14475	0.100753	0.0715313	0.135875	0.0910286	-0.0309323	0.0171354	0.061237
ILMN_2662509	NM_010175.4	NP_034305.1	Fadd	NA	NA	1.08299e-08	4.06774e-29	0.114945	1.64493e-06	4.30987e-28	0.999998	0.00386728	0.213499	0.0107824	0.0700506	0.0201577	0.00199067	0.123478	0.454627	0.597367	0.489293	0.108248	0.805303	0.845612	0.857031	0.871242	0.691108	0.999913	0.999985	0.999789	0.99993	-0.378896	-0.0526797	0.187539	0.0986042	0.152094	-0.229784	-0.0807448	0.062401	-0.0399896	0.0766875
ILMN_2568516	AK041118		Rbpms	NA	NA	1.09319e-08	1.70957e-25	2.60538e-08	1.65498e-06	1.33589e-24	6.79665e-06	0.000158431	0.00735987	0.594122	0.276325	0.992896	0.578686	0.253063	0.964008	0.502358	0.18747	0.0148118	0.399396	0.965996	0.910899	0.999964	0.999986	0.999913	0.999985	0.999789	0.99993	0.846424	0.351354	-0.0561224	0.111565	-0.00133333	0.0272109	0.0589089	0.00401302	0.0335234	0.0512865
ILMN_2736038	NM_026599.3		4933421H10Rik	NA	NA	1.38383e-08	1.58302e-37	1.32799e-06	2.08813e-06	4.16493e-36	0.000225436	0.0511989	0.00269223	0.0190978	0.0120617	0.0150272	3.19402e-05	0.398451	0.778589	0.665055	0.556701	0.401048	0.287975	0.870168	0.797315	0.867317	0.16699	0.999913	0.999985	0.999789	0.99993	-0.20126	-0.435346	-0.317138	-0.349414	-0.226828	0.627005	-0.059901	-0.0245651	-0.022401	-0.0382109
ILMN_2777175	NM_028800		2310004N11Rik	NA	NA	1.41319e-08	4.98025e-22	0.00247716	2.1255e-06	3.03415e-21	0.126554	0.00101647	0.0076397	0.166863	0.770975	0.0619465	0.268136	0.415741	0.123318	0.304901	0.230126	0.0488901	0.4001	0.912543	0.976593	0.914843	0.999986	0.999913	0.999985	0.999789	0.99993	-0.57282	-0.215018	0.0767682	0.0225964	0.104375	-0.0833411	-0.0708958	0.18125	0.0959297	0.104544
ILMN_3160137	NM_009657.3	NP_033787.2	Aldoc	NA	NA	1.45883e-08	3.25248e-23	0.145727	2.18702e-06	2.13658e-22	0.999998	0.108318	0.977398	0.048848	0.0333449	0.00277718	0.00562899	0.144555	0.632943	0.99066	0.668711	0.535751	0.996804	0.884577	0.845271	0.867317	0.909613	0.999913	0.999985	0.999789	0.99993	0.160458	0.00193229	-0.232474	-0.211464	-0.284167	0.556995	0.171568	-0.0468229	-0.0016875	-0.0461719
ILMN_2923615	NM_175523.4	NP_780732.1	Ppm1k	NA	NA	1.49116e-08	1.22858e-20	4.76113e-06	2.22824e-06	6.86205e-20	0.000664171	0.000186338	0.00202187	0.124989	0.0267707	0.0929312	0.199402	0.407941	0.36464	0.353322	0.215724	0.0162954	0.268855	0.899102	0.845271	0.934626	0.999986	0.999913	0.999985	0.999789	0.99993	0.835513	0.470513	0.161029	0.304529	0.186818	0.160685	0.102464	0.104404	0.107945	0.141034
ILMN_1249905	NM_001048228.1	NP_001041693.1	Dbndd2	NA	NA	1.54875e-08	2.07018e-43	0.0744615	2.30684e-06	1.47286e-41	0.915628	0.000369351	0.342377	0.313029	0.267556	0.262182	0.00429728	0.251724	0.702454	0.0581145	0.958913	0.0258393	0.855671	0.93421	0.910899	0.954163	0.844351	0.999913	0.999985	0.999789	0.99993	-0.703737	-0.132138	-0.103396	-0.122065	-0.163159	-0.320172	-0.0956589	0.044901	0.151766	0.00434375
ILMN_2652500	NM_029796.2	NP_084072.1	Lrg1	NA	NA	1.57562e-08	1.23558e-20	1.70276e-08	2.33932e-06	6.89947e-20	4.67996e-06	1.54337e-06	0.0233135	0.74091	0.992006	0.00277062	0.583894	0.4902	0.148103	0.188652	0.229949	0.000800715	0.541489	0.981449	0.999664	0.867317	0.999986	0.999913	0.999985	0.999789	0.99993	1.12815	0.142487	-0.0319349	-0.00207813	-0.320456	-0.0728255	-0.0894922	-0.123247	-0.091987	-0.0742943
ILMN_2602597	NM_021506.2	NP_067481.2	Sh3rf1	NA	NA	1.61382e-08	3.74892e-35	7.66279e-08	2.38835e-06	7.43248e-34	1.71758e-05	0.000332906	0.278735	0.216408	0.648901	0.301382	0.569837	0.461762	0.185058	0.389036	0.810793	0.0240771	0.832671	0.916594	0.965989	0.955845	0.999986	0.999913	0.999985	0.999789	0.99993	0.731641	-0.151906	-0.133125	-0.0432917	-0.107997	-0.0244349	-0.0466224	-0.09025	-0.0711094	-0.0207786
ILMN_2591158	NM_024244		1200015N20Rik	NA	NA	1.65047e-08	1.89246e-23	2.03495e-06	2.43478e-06	1.2677e-22	0.000320689	0.00016587	0.0360967	0.498659	0.403279	0.616716	0.999352	0.516548	0.470484	0.115139	0.201393	0.0152872	0.592826	0.956376	0.929172	0.979912	0.999986	0.999913	0.999985	0.999789	0.99993	-1.01574	-0.293229	-0.0754583	-0.094263	-0.0616693	0.000101562	0.0807422	0.106242	0.18894	0.178695
ILMN_2984872	NM_009389.1	NP_033415.1	Tle3	NA	NA	1.70834e-08	4.77217e-12	5.37857e-05	2.51213e-06	1.65453e-11	0.00551889	0.000710632	0.0128957	0.963927	0.0862733	0.314172	0.0949976	0.704951	0.974042	0.582382	0.850541	0.0387857	0.46974	0.996745	0.860368	0.955845	0.999986	0.999913	0.999985	0.999789	0.99993	0.679193	0.362148	0.00536719	0.20537	0.109888	0.131604	0.0277135	0.00253125	-0.0451068	-0.0159401
ILMN_2895213	NM_177725.3	NP_808393.1	Lrrc8a	NA	NA	1.74111e-08	2.36935e-05	0.00339394	2.55219e-06	5.63349e-05	0.161892	0.000110263	0.00201612	0.638434	0.348108	0.550709	0.0807316	0.601025	0.813824	0.924735	0.496638	0.0120934	0.268855	0.970488	0.920668	0.976218	0.999986	0.999913	0.999985	0.999789	0.99993	1.07017	0.617628	-0.0609792	0.105128	-0.0799062	0.375586	0.0759375	0.0344062	0.0189167	-0.151898
ILMN_1219242	NM_007384.2	NP_031410.1	Accn1	NA	NA	1.83496e-08	7.79176e-20	2.21224e-06	2.68124e-06	4.14872e-19	0.000343933	2.687e-05	0.00121628	0.726929	0.0636392	0.814412	0.419421	0.739056	0.820447	0.658473	0.888235	0.00526338	0.211926	0.980258	0.856439	0.991962	0.999986	0.999913	0.999985	0.999789	0.99993	0.871794	0.412771	0.031401	0.168323	-0.0232995	0.0711589	0.030901	-0.0341146	-0.0460703	-0.0153411
ILMN_1222009	NM_021356.2	NP_067331.2	Gab1	NA	NA	1.87851e-08	1.63479e-38	0.268336	2.73623e-06	5.0695e-37	0.999998	0.000380954	0.399076	0.687985	0.279035	0.180162	0.0484336	0.392204	0.569813	0.676759	0.738411	0.0263326	0.87743	0.976827	0.910899	0.942548	0.999986	0.999913	0.999985	0.999789	0.99993	-0.494854	-0.0852057	0.0339141	0.0698307	0.119924	-0.291091	-0.0826536	0.0470599	0.0376901	0.023849
ILMN_2687586	NM_023158.6	NP_075647.3	Cxcl16	NA	NA	1.90029e-08	2.07003e-44	0.00337442	2.75925e-06	1.82407e-42	0.161128	0.000185195	0.0664639	0.225099	0.705023	0.55286	0.100301	0.496378	0.515582	0.49144	0.197136	0.016288	0.661117	0.920115	0.970814	0.976652	0.999986	0.999913	0.999985	0.999789	0.99993	-0.663607	-0.166734	0.0882552	0.0254609	0.0451354	-0.162469	0.0528906	0.109591	0.0504453	0.106169
ILMN_2628940	NM_144799.1	NP_659048.1	Lmcd1	NA	NA	1.9718e-08	2.23527e-19	0.000300719	2.85411e-06	1.15346e-18	0.0237291	3.97503e-05	0.0030488	0.50929	0.960193	0.145709	0.00214271	0.224671	0.10526	0.471694	0.122254	0.00674178	0.294809	0.958095	0.997086	0.934626	0.706695	0.999913	0.999985	0.999789	0.99993	-0.561044	-0.214268	0.0769375	0.00454427	0.11163	-0.287299	-0.0999948	-0.14025	-0.0620781	-0.148148
ILMN_3112873	NM_001009935.2	NP_001009935.1	Txnip	NA	NA	2.02522e-08	4.36038e-43	1.71747e-06	2.92227e-06	2.95648e-41	0.000281635	4.00379e-05	0.000148349	0.671168	0.00362697	0.933987	0.764551	0.680941	0.301097	0.430196	0.975694	0.00674711	0.0764704	0.974241	0.709833	0.997843	0.999986	0.999913	0.999985	0.999789	0.99993	0.84769	0.459008	-0.0354687	0.242763	-0.0062526	0.0395964	0.0560417	-0.0901068	0.0684453	-0.0026849
ILMN_2493175	NM_009437.4	NP_033463.1	Tst	NA	NA	2.07415e-08	1.65642e-41	0.601796	2.97766e-06	8.27744e-40	0.999998	0.01546	0.283102	0.55136	0.49478	0.846818	0.000706817	0.996951	0.251233	0.0914151	0.546	0.228798	0.834735	0.963086	0.945436	0.99308	0.448269	0.999913	0.999985	0.999789	0.99993	-0.321638	-0.11169	-0.0559844	0.074599	-0.0214505	-0.357729	0.000135417	0.0519349	0.0721641	0.0369115
ILMN_1216742	NM_011641.1	NP_035771.1	Trp63	NA	NA	2.07651e-08	7.00293e-35	2.41105e-08	2.97766e-06	1.34674e-33	6.32545e-06	4.98462e-05	0.00951759	0.456012	0.288461	0.25654	0.524537	0.375691	0.0699673	0.876238	0.265748	0.00754622	0.435545	0.951334	0.910899	0.953086	0.999986	0.999913	0.999985	0.999789	0.99993	0.987352	0.420385	0.0885937	0.138831	0.125849	0.0651068	0.0537422	0.128974	0.00989844	0.130536
ILMN_3163306	NM_145464.1	NP_663439.1	Sox21	NA	NA	2.13549e-08	5.35714e-18	0.019859	3.05276e-06	2.54959e-17	0.513707	0.00103933	0.0909107	0.379347	0.230048	0.755578	0.0991098	0.506984	0.602271	0.807315	0.215332	0.0495252	0.695791	0.942603	0.903843	0.988804	0.999986	0.999913	0.999985	0.999789	0.99993	-0.66794	-0.215844	-0.106557	-0.142047	-0.0344193	-0.209982	0.0762786	0.0593021	0.0298281	0.130281
ILMN_2977350	NM_146061.4	NP_666173.4	Prr5	NA	NA	2.22574e-08	9.60903e-05	0.000833274	3.17195e-06	0.000217153	0.0548349	0.00512059	0.000517675	0.279281	0.106015	0.619743	0.0173608	0.704215	0.0716029	0.281694	0.155496	0.124953	0.154214	0.931308	0.869786	0.980044	0.999986	0.999913	0.999985	0.999789	0.99993	0.574984	0.508831	0.0895521	0.130076	0.051974	0.147109	0.015526	-0.128698	-0.0466276	-0.0639505
ILMN_2448591			A730017D01Rik	NA	NA	2.2341e-08	1.01618e-32	3.48922e-07	3.17408e-06	1.5542e-31	6.74106e-05	0.000885278	0.19351	0.403877	0.746608	0.2314	0.682101	0.721058	0.620032	0.323379	0.645191	0.0449978	0.793751	0.946441	0.97474	0.949196	0.999986	0.999913	0.999985	0.999789	0.99993	-0.879943	-0.231281	0.123995	0.0612344	0.173323	-0.0413542	0.0287474	-0.0467005	0.0934115	0.0444062
ILMN_2754551	NM_007876.1	NP_031902.1	Dpep1	NA	NA	2.31415e-08	0.149685	3.07469e-07	3.2677e-06	0.202542	6.0413e-05	9.19486e-06	0.0535127	0.428309	0.287433	0.88273	0.240129	0.84277	0.52291	0.613272	0.564927	0.00256616	0.637155	0.948397	0.910899	0.994638	0.999986	0.999913	0.999985	0.999789	0.99993	1.18109	0.207253	0.0606224	0.0882109	-0.0225859	0.124927	-0.0219583	0.128458	0.0656927	0.0764583
ILMN_1223126	NM_010175.4	NP_034305.1	Fadd	NA	NA	2.31396e-08	3.65952e-31	0.0673183	3.2677e-06	4.72657e-30	0.887595	4.91359e-05	0.0968474	0.796943	0.995286	0.943145	0.0304358	0.0371857	0.899716	0.964959	0.725108	0.00752089	0.705114	0.984139	0.999814	0.998196	0.999986	0.999913	0.999985	0.999789	0.99993	-0.470286	-0.140661	0.01975	-0.000325521	0.00319271	-0.208987	-0.0643672	0.00733854	0.00266146	0.0195286
ILMN_1241903	NM_010637.2	NP_034767.1	Klf4	NA	NA	2.3982e-08	4.50835e-20	0.000119673	3.37605e-06	2.43358e-19	0.011043	0.000340019	0.0830296	0.777727	0.551958	0.891253	0.0465338	0.391466	0.350299	0.62927	0.553601	0.0242284	0.683799	0.983089	0.952338	0.994844	0.999986	0.999913	0.999985	0.999789	0.99993	0.838742	0.246461	0.0264271	0.0982031	-0.0120417	0.185901	0.066849	0.0955443	0.0227604	-0.045724
ILMN_2744660	XM_354710.1		Igh-6	NA	NA	2.6053e-08	7.54918e-29	6.1539e-06	3.64537e-06	7.8156e-28	0.000833285	6.7188e-05	0.0114783	0.155162	0.0591149	0.824431	0.346362	0.143067	0.87391	0.853618	0.84785	0.00896629	0.45957	0.909963	0.856439	0.99276	0.999986	0.999913	0.999985	0.999789	0.99993	-0.769049	-0.261562	-0.201021	-0.165594	0.0160964	-0.0838958	-0.123458	0.0117448	-0.016526	0.0163125
ILMN_2800687	NM_021877.2	NP_068677.2	Hr	NA	NA	2.60291e-08	3.84096e-18	3.57505e-07	3.64537e-06	1.84224e-17	6.87328e-05	5.56632e-05	0.60425	0.0390665	0.0500243	0.135791	0.853078	0.749744	0.966483	0.327755	0.0909436	0.00813351	0.937194	0.884577	0.853057	0.934626	0.999986	0.999913	0.999985	0.999789	0.99993	0.986659	0.0590625	-0.187849	-0.136568	-0.123589	-0.0171875	-0.0444557	-0.00760937	-0.114711	-0.186432
ILMN_2681670	NM_177876.4	NP_808544.1	Vps37b	NA	NA	2.6517e-08	5.2323e-15	0.00044133	3.69908e-06	2.10321e-14	0.032657	0.000358796	0.0262612	0.811227	0.919039	0.5078	0.262129	0.54981	0.797927	0.700528	0.884753	0.0252162	0.554716	0.984139	0.994102	0.973107	0.999986	0.999913	0.999985	0.999789	0.99993	-0.580096	-0.166646	0.0139375	0.00770833	0.0563568	-0.145716	-0.0688281	0.0275521	-0.0465911	0.0152344
ILMN_2957036	NM_145355.2	NP_663330.2	Rnf185	NA	NA	2.99577e-08	2.47778e-18	1.24235e-06	4.16646e-06	1.20215e-17	0.000211675	0.000111775	0.0311115	0.519515	0.547833	0.642717	0.38102	0.958427	0.7272	0.742331	0.347851	0.0121163	0.571923	0.959557	0.952011	0.981917	0.999986	0.999913	0.999985	0.999789	0.99993	0.974352	0.296667	-0.0750104	0.0746224	0.0543021	0.0827474	0.00814323	-0.0354219	-0.0396693	0.0933047
ILMN_1258415	NM_145569.4	NP_663544.1	Mat2a	NA	NA	3.04867e-08	0.357741	0.0629919	4.22731e-06	0.431424	0.8672	0.000712395	0.0357426	0.681834	0.399362	0.85246	0.0436185	0.439983	0.555898	0.802593	0.812888	0.0387903	0.592051	0.976763	0.929172	0.994144	0.999986	0.999913	0.999985	0.999789	0.99993	0.902568	0.342911	-0.0614115	0.14549	0.0316198	0.382211	0.137503	-0.0861224	-0.042276	0.0353255
ILMN_2901402	NM_173408.1	NP_775584.1	Dcun1d3	NA	NA	3.41868e-08	0.331107	5.87718e-06	4.72617e-06	0.403999	0.000802878	0.000163824	1.94051e-05	0.0874991	0.227354	0.371916	0.187738	0.526047	0.415371	0.786731	0.677233	0.0151896	0.0229746	0.889179	0.902249	0.963467	0.999986	0.999913	0.999985	0.999789	0.99993	0.917807	0.368935	0.139945	0.156268	0.0835859	0.135935	0.0619479	0.100969	0.02675	0.0419375
ILMN_1229202	NM_001033185.2	NP_001028357.1	1700084C01Rik	NA	NA	3.45285e-08	1.65291e-44	0.112223	4.73591e-06	1.47055e-42	0.999998	7.68461e-05	0.0295158	0.616866	0.618847	0.971509	0.0496822	0.259042	0.61211	0.909166	0.905668	0.00958536	0.565242	0.969578	0.960714	0.998853	0.999986	0.999913	0.999985	0.999789	0.99993	-0.641281	-0.250529	-0.0480078	-0.0502214	-0.0030651	-0.28263	-0.129935	0.0754844	-0.0114531	0.0150104
ILMN_2784230	NM_009183.1	NP_033209.1	St8sia4	NA	NA	3.44526e-08	3.94433e-44	6.65613e-07	4.73591e-06	3.27564e-42	0.000121478	0.000518295	0.463694	0.472848	0.624205	0.431919	0.115253	0.190048	0.825723	0.597942	0.779378	0.0321884	0.897718	0.952504	0.961267	0.970511	0.999986	0.999913	0.999985	0.999789	0.99993	-0.801208	-0.126818	-0.0864557	-0.0651536	0.094099	-0.0572552	0.0845833	0.0150599	-0.0221745	-0.0167005
ILMN_1230176	XR_035342.1		1810032O08Rik	NA	NA	3.4565e-08	4.78008e-27	2.10913e-07	4.73591e-06	4.2307e-26	4.29018e-05	6.24139e-06	0.0836175	0.320127	0.396574	0.279285	0.515273	0.897718	0.632151	0.282477	0.691491	0.00202095	0.685417	0.93421	0.929172	0.955408	0.999986	0.999913	0.999985	0.999789	0.99993	0.90044	0.237497	0.0964036	0.0730677	0.0911719	0.0425833	-0.00736719	-0.0432656	0.103128	-0.0338125
ILMN_2643067	NM_145355.4	NP_663330.2	Rnf185	NA	NA	3.47225e-08	2.56863e-23	1.27878e-08	4.74343e-06	1.69847e-22	3.69041e-06	2.20933e-05	0.00904424	0.00577107	0.0275682	0.1594	0.738814	0.969807	0.544874	0.82314	0.568789	0.00474481	0.427074	0.845612	0.845271	0.938061	0.999986	0.999913	0.999985	0.999789	0.99993	0.967062	0.39557	0.262273	0.167563	0.182622	-0.029974	-0.00367188	0.0507396	-0.0233281	-0.0480365
ILMN_1248139	AK089366		Gp49a	NA	NA	3.57477e-08	2.09255e-32	0.00124705	4.86906e-06	3.09287e-31	0.0756649	0.000333201	0.438202	0.0346526	0.18768	0.29905	0.359591	0.926891	0.128553	0.887584	0.900776	0.0240771	0.89166	0.884577	0.892502	0.955845	0.999986	0.999913	0.999985	0.999789	0.99993	-0.605052	-0.0746146	0.178164	0.106508	0.0832474	-0.0966406	-0.0091224	0.339953	0.0153177	-0.0127839
ILMN_2459899	NM_144899.2	NP_659148.2	Adamtsl4	NA	NA	3.74038e-08	1.32911e-41	1.35253e-05	5.07965e-06	6.76629e-40	0.00162212	0.00102805	0.0192139	0.0259017	0.135019	0.000319321	0.000595584	0.0914659	0.485905	0.996075	0.129598	0.0491911	0.517545	0.879858	0.882078	0.867317	0.448269	0.999913	0.999985	0.999789	0.99993	0.367229	0.118211	-0.242367	-0.126018	-0.271643	0.164419	0.09175	0.0608151	0.000223958	0.0911458
ILMN_1230353	NM_009744.3	NP_033874.1	Bcl6	NA	NA	3.75437e-08	3.96556e-31	0.424962	5.0837e-06	5.0891e-30	0.999998	0.000348144	0.00395152	0.806503	0.13477	0.266537	0.0127453	0.564219	0.916796	0.449639	0.869782	0.0246174	0.328391	0.984139	0.881886	0.954163	0.999986	0.999913	0.999985	0.999789	0.99993	0.636721	0.368995	0.0223307	0.166969	0.105635	0.554615	0.0993932	0.016974	-0.0896771	-0.0215469
ILMN_1228631	NM_028186.3	NP_082462.2	Nkd2	NA	NA	3.85121e-08	4.89697e-36	0.000233773	5.19958e-06	1.06758e-34	0.0192068	0.000618412	0.0371405	0.451681	0.355643	0.820596	0.183498	0.521029	0.0717698	0.901692	0.889911	0.0358877	0.594429	0.950564	0.921646	0.992496	0.999986	0.999913	0.999985	0.999789	0.99993	0.704943	0.289352	0.0944844	0.108651	-0.0273906	0.117435	0.0609063	-0.193977	-0.011763	-0.0130911
ILMN_2774049	NM_019764.2	NP_062738.2	Amotl2	NA	NA	3.93983e-08	5.69636e-36	1.32161e-05	5.30372e-06	1.23543e-34	0.00158917	0.000599681	0.00257091	0.139867	0.786395	0.526733	0.434592	0.803268	0.111507	0.450719	0.14812	0.0351392	0.284381	0.906331	0.978915	0.97424	0.999986	0.999913	0.999985	0.999789	0.99993	0.577284	0.229263	-0.127872	0.0202422	0.0594271	0.0526745	-0.0189505	-0.0876068	0.0553828	-0.087862
ILMN_2734036	XM_149096.1		Prrx2	NA	NA	4.08776e-08	2.37259e-20	0.00705267	5.47096e-06	1.30094e-19	0.275975	0.000495041	0.0652903	0.750312	0.127528	0.366146	0.0125149	0.209269	0.419803	0.559463	0.772935	0.0311417	0.659361	0.981565	0.880849	0.963047	0.999986	0.999913	0.999985	0.999789	0.99993	-0.706211	-0.278599	0.0197917	0.127096	0.101047	-0.331758	-0.13988	-0.0987109	-0.0662057	-0.0413776
ILMN_2662926	NM_007913.5	NP_031939.1	Egr1	NA	NA	4.08452e-08	0.000647793	6.66417e-05	5.47096e-06	0.00134565	0.0066072	0.00342094	0.462532	0.300805	0.0660494	0.598841	0.468527	0.732067	0.593812	0.30433	0.0706329	0.101297	0.897157	0.931882	0.856439	0.978972	0.999986	0.999913	0.999985	0.999789	0.99993	-0.493703	-0.0895	0.105396	0.185951	0.0564687	-0.0428646	-0.0235495	0.0292135	0.0750625	0.129971
ILMN_2760927	NM_013568.3		Kcna6	NA	NA	4.34727e-08	5.01004e-21	7.15255e-08	5.80147e-06	2.86198e-20	1.61893e-05	2.08641e-06	0.00107276	0.0170072	0.00373617	0.013348	0.521496	0.580925	0.336906	0.104004	0.281848	0.00101408	0.20749	0.868295	0.714391	0.867317	0.999986	0.999913	0.999985	0.999789	0.99993	-1.03051	-0.334484	-0.189685	-0.253951	-0.23174	-0.0708776	-0.0653021	-0.0911849	-0.159005	-0.131763
ILMN_2887104	NM_175181.3	NP_780390.2	2600010E01Rik	NA	NA	4.3637e-08	1.38968e-22	0.00609241	5.80661e-06	8.75285e-22	0.246981	0.000499573	0.00618095	0.929294	0.924679	0.436151	0.164111	0.236416	0.593418	0.683564	0.275134	0.0312989	0.375788	0.993257	0.994645	0.971067	0.999986	0.999913	0.999985	0.999789	0.99993	-0.599242	-0.336276	0.00652344	-0.00754688	0.0517448	-0.167568	-0.0975	-0.0380755	0.0535078	0.106299
ILMN_2749448	NM_153119.2	NP_694759.1	Plekho2	NA	NA	4.40692e-08	5.33474e-34	0.000427846	5.84728e-06	9.31643e-33	0.0317171	0.000171711	0.960083	0.15019	0.607339	0.156334	0.178556	0.526174	0.384104	0.943048	0.919869	0.0157002	0.993498	0.907633	0.959291	0.934853	0.999986	0.999913	0.999985	0.999789	0.99993	-0.670073	-0.00761979	0.167565	0.0486276	0.139391	-0.146229	-0.0707656	0.126065	-0.0094375	0.0101641
ILMN_2630646	NM_021362.1	NP_067337.1	Pappa	NA	NA	4.71273e-08	4.92245e-17	1.98595e-08	6.23512e-06	2.21875e-16	5.27008e-06	2.44791e-05	0.0123517	0.402126	0.332839	0.320079	0.88655	0.793161	0.194091	0.866932	0.790458	0.00502494	0.465857	0.946441	0.916876	0.955887	0.999986	0.999913	0.999985	0.999789	0.99993	0.72912	0.196198	-0.057099	0.0553281	-0.0595781	0.0160521	0.0222656	0.111755	0.0116875	-0.0222083
ILMN_2596522	NM_013602.2	NP_038630.1	Mt1	NA	NA	4.8867e-08	1.81137e-23	1.00865e-07	6.44681e-06	1.21497e-22	2.17632e-05	0.738324	0.761661	0.735928	0.761624	0.876688	0.000561006	0.41998	0.38813	0.818353	0.565374	0.94334	0.965921	0.981375	0.975701	0.99417	0.448269	0.999913	0.999985	0.999789	0.99993	0.00902083	0.00776042	-0.00963021	-0.00995833	0.00465625	0.745693	0.124896	-0.129846	0.0286302	-0.0833125
ILMN_2675669	NM_007654.1	NP_031680.1	Cd72	NA	NA	5.01167e-08	4.19947e-45	8.77121e-06	6.59285e-06	4.06512e-43	0.00115715	0.000186006	0.0148343	0.0630484	0.0845513	0.176558	0.145011	0.131553	0.728712	0.952137	0.742581	0.0162954	0.479754	0.884577	0.860368	0.942155	0.999986	0.999913	0.999985	0.999789	0.99993	-0.85343	-0.387461	-0.248055	-0.227284	-0.191992	-0.0929427	-0.118604	-0.0195521	-0.00326563	-0.0392995
ILMN_1221526	XR_031127.1		LOC100041516	NA	NA	5.17496e-08	3.20458e-19	0.015479	6.78832e-06	1.63881e-18	0.444514	0.000150544	0.0738662	0.684474	0.387448	0.318887	0.0393527	0.203238	0.84387	0.804401	0.9429	0.0144216	0.669707	0.976827	0.929004	0.955887	0.999986	0.999913	0.999985	0.999789	0.99993	0.700047	0.201536	0.043724	-0.0904453	-0.0934505	0.269281	0.142172	0.0248255	-0.0296068	0.0103802
ILMN_1246390	XM_001475083.1	XP_001475133.1	LOC100045882	NA	NA	5.22906e-08	1.74611e-32	0.00147277	6.83985e-06	2.59913e-31	0.0860088	0.000857309	0.0239679	0.205451	0.465931	0.20516	0.0071592	0.421384	0.975396	0.707686	0.510128	0.0443936	0.545727	0.913268	0.939273	0.945996	0.958171	0.999913	0.999985	0.999789	0.99993	0.419766	0.205354	-0.133781	0.050599	-0.121063	0.134961	0.033849	0.00234115	-0.017776	-0.0539141
ILMN_2672698	NM_178045.3	NP_835146.2	Rassf4	NA	NA	5.35067e-08	9.23632e-42	1.72847e-08	6.97914e-06	4.79728e-40	4.72251e-06	3.03668e-05	0.00115969	0.0102483	0.0873492	0.180854	0.927017	0.298992	0.381264	0.46267	0.545145	0.00556411	0.211443	0.845612	0.862915	0.942604	0.999986	0.999913	0.999985	0.999789	0.99993	0.861917	0.546479	0.304781	0.212216	0.166422	0.00607292	-0.0586432	-0.0453229	-0.0429766	0.0598099
ILMN_1246781	XM_001475336.1	XP_001475386.1	LOC100045947	NA	NA	5.37447e-08	3.29882e-18	1.84393e-06	6.99045e-06	1.58766e-17	0.000294607	0.000286071	0.0119334	0.39864	0.103958	0.70441	0.338898	0.521752	0.0949355	0.139717	0.734236	0.0218693	0.461675	0.946229	0.868813	0.986557	0.999986	0.999913	0.999985	0.999789	0.99993	0.882391	0.395138	0.111036	0.275253	0.0517292	0.0577578	-0.0361641	-0.106997	-0.0706458	0.0255911
ILMN_2918032	NM_025950.1	NP_080226.1	Cdc37l1	NA	NA	5.50557e-08	7.84341e-18	0.000107528	7.14085e-06	3.70082e-17	0.0101327	7.80477e-07	0.149647	0.0745626	0.122761	0.11283	0.0902805	0.480362	0.695467	0.49834	0.135855	0.000529967	0.762112	0.888879	0.877653	0.934626	0.999986	0.999913	0.999985	0.999789	0.99993	0.587995	-0.114016	-0.165284	-0.13419	-0.117904	0.243062	0.093638	0.0494844	0.0907396	0.19344
ILMN_1219643	NM_172152		Slc24a4	NA	NA	5.61891e-08	3.40724e-36	2.28024e-05	7.26743e-06	7.54561e-35	0.00254318	7.27005e-05	0.00130658	0.22633	0.198471	0.104945	0.103221	0.201744	0.720697	0.137903	0.168313	0.00942942	0.222621	0.920115	0.894987	0.934626	0.999986	0.999913	0.999985	0.999789	0.99993	0.746542	0.391927	0.107203	0.137219	0.0816615	0.14851	0.135404	0.0350781	0.122625	0.119885
ILMN_2848163	NM_021430.2	NP_067405.1	Rilpl1	NA	NA	6.00243e-08	1.53079e-41	3.2121e-08	7.74179e-06	7.70801e-40	8.06063e-06	9.49313e-05	2.82442e-05	0.527976	0.118821	0.212065	0.740714	0.969278	0.384462	0.813911	0.676462	0.0109039	0.0293325	0.959789	0.87703	0.945996	0.999986	0.999913	0.999985	0.999789	0.99993	0.520513	0.260951	-0.0254922	0.0619844	0.0432031	-0.0290911	0.00379687	-0.0769609	0.0220547	0.0372135
ILMN_2487517	NM_080558		Ssfa2	NA	NA	6.18329e-08	4.62861e-33	0.610953	7.95285e-06	7.33682e-32	0.999998	0.000518651	0.0731495	0.886717	0.377317	0.581018	0.00826681	0.389145	0.4474	0.266299	0.86463	0.0321884	0.669631	0.990937	0.926299	0.978211	0.980567	0.999913	0.999985	0.999789	0.99993	0.654766	0.249349	0.0107786	0.0804401	-0.0832422	0.492161	0.146263	0.0931354	0.138068	-0.0250391
ILMN_2466809	NM_011864.3	NP_035994.2	Papss2	NA	NA	6.22806e-08	5.37457e-47	5.06804e-09	7.98818e-06	8.3277e-45	1.62508e-06	2.52292e-05	0.0184701	0.546171	0.507314	0.572116	0.997917	0.991783	0.864826	0.0267862	0.386214	0.00508901	0.509043	0.962081	0.94772	0.978134	0.999986	0.999913	0.999985	0.999789	0.99993	0.872445	0.232625	-0.0591276	0.0498724	-0.0467734	0.000338542	-0.00115365	-0.0161745	0.199112	0.0624245
ILMN_2902492	NM_178728.3	NP_848843.1	AB112350	NA	NA	6.36768e-08	1.68875e-29	1.47944e-05	8.14463e-06	1.8557e-28	0.00174264	6.53576e-05	0.0209782	0.546584	0.230656	0.387791	0.320325	0.722455	0.806628	0.496513	0.863663	0.00879832	0.527013	0.96218	0.903843	0.966802	0.999986	0.999913	0.999985	0.999789	0.99993	0.978232	0.375724	0.0812214	0.172885	0.118141	0.110531	0.0351458	0.0291484	-0.071888	-0.0192396
ILMN_3133748	NM_153073.1	NP_694713.1	Gab3	NA	NA	6.42319e-08	1.60884e-24	3.31915e-07	8.19294e-06	1.16565e-23	6.4666e-05	0.000100019	0.00449391	0.450555	0.0732182	0.824628	0.666836	0.247204	0.123358	0.572151	0.120263	0.0112446	0.33961	0.950251	0.857031	0.99276	0.999986	0.999913	0.999985	0.999789	0.99993	0.713656	0.49532	0.0727318	0.227974	-0.0200443	-0.033487	-0.144815	-0.148029	-0.0485365	-0.153534
ILMN_2618526	NM_178728.5	NP_848843.1	Napepld	NA	NA	6.50982e-08	7.37139e-29	1.94838e-06	8.28057e-06	7.64697e-28	0.000308097	4.95758e-05	0.0113834	0.435462	0.395968	0.417755	0.441835	0.768609	0.75396	0.9983	0.118574	0.00754622	0.459244	0.949213	0.929172	0.96888	0.999986	0.999913	0.999985	0.999789	0.99993	0.94751	0.323167	0.0750885	0.0919635	0.0784557	0.068901	-0.0255964	0.0504974	0.000164063	-0.0745729
ILMN_2777498	NM_008361		Il1b	NA	NA	6.59915e-08	2.99358e-16	1.1754e-08	8.37113e-06	1.28942e-15	3.4218e-06	1.54102e-05	0.000118221	0.982794	0.0145016	0.977944	0.547925	0.762465	0.766659	0.910548	0.949965	0.0036868	0.0737667	0.998625	0.813849	0.999279	0.999986	0.999913	0.999985	0.999789	0.99993	-0.925109	-0.57001	0.0013776	-0.275714	-0.00341667	0.0781068	-0.0466745	0.0421849	-0.0141563	-0.00893229
ILMN_2506012	NM_021897.1	NP_068697.1	Trp53inp1	NA	NA	6.7989e-08	6.74129e-30	0.0556489	8.60088e-06	7.69523e-29	0.827899	0.00261701	0.501442	0.304989	0.511589	0.728479	0.00452681	0.0111304	0.0914521	0.626708	0.682986	0.0863128	0.910913	0.931882	0.948317	0.987943	0.854369	0.999913	0.999985	0.999789	0.99993	0.564951	0.0834948	0.143229	0.0880234	0.0422135	0.274279	0.172479	0.0915677	-0.0376745	-0.0315286
ILMN_1230318	NM_144855.1		Cbs	NA	NA	6.83525e-08	0.000100823	0.475396	8.62325e-06	0.000227426	0.999998	0.00029601	0.149015	0.0901534	0.3321	0.167952	0.000698165	0.142051	0.888156	0.640605	0.977678	0.0224802	0.762112	0.889179	0.91658	0.942004	0.448269	0.999913	0.999985	0.999789	0.99993	0.708276	0.210745	0.114961	0.0936693	0.107294	0.433924	0.233156	0.0191927	0.0476797	0.0019401
ILMN_2986051	NM_172404.2	NP_765992.2	Ccbl1	NA	NA	6.95746e-08	6.70969e-07	4.93374e-06	8.75351e-06	1.76633e-06	0.000686177	0.000239467	0.00474019	0.768518	0.151362	0.515318	0.633872	0.521338	0.903329	0.910938	0.347673	0.0193307	0.345771	0.982625	0.88665	0.974067	0.999986	0.999913	0.999985	0.999789	0.99993	0.747448	0.403953	-0.0361823	0.173815	0.0637552	0.0362474	0.0675651	-0.00824479	0.0105469	-0.0790391
ILMN_1258028	NM_016922.2	NP_058618.2	Gal3st1	NA	NA	7.08034e-08	0.00154347	1.49641e-05	8.8839e-06	0.00306463	0.00175815	8.33427e-06	0.00231542	0.288295	0.365604	0.901778	0.111195	0.0782152	0.951485	0.202735	0.0173044	0.00237547	0.275981	0.931308	0.924415	0.995059	0.999986	0.999913	0.999985	0.999789	0.99993	-0.632365	-0.253385	-0.0499922	-0.118833	0.00971875	-0.125771	-0.118654	0.00319271	-0.0751771	-0.128362
ILMN_1214571	NM_153098.2	NP_694738.1	Cd109	NA	NA	7.14304e-08	8.39779e-43	0.000647183	8.93828e-06	5.45372e-41	0.0450724	0.000283383	0.412953	0.687753	0.887851	0.885162	0.0632599	0.105432	0.257571	0.340088	0.500693	0.0217357	0.882662	0.976827	0.991129	0.994844	0.999986	0.999913	0.999985	0.999789	0.99993	0.831703	0.121794	0.0514557	0.0200312	0.0163307	0.263789	0.110018	0.167063	0.0768385	0.0437292
ILMN_2742557	NM_009743.4	NP_033873.3	Bcl2l1	NA	NA	7.20416e-08	2.4952e-08	9.44338e-06	8.9904e-06	7.10886e-08	0.00123875	0.000179835	0.00284499	0.434974	0.129523	0.890667	0.672711	0.738931	0.700939	0.982559	0.702127	0.0160744	0.294444	0.949213	0.881384	0.994844	0.999986	0.999913	0.999985	0.999789	0.99993	0.919836	0.494378	0.102917	0.190974	-0.0132031	0.0635964	0.0529115	-0.047849	-0.00290885	-0.0511771
ILMN_2757607	NM_001083928.1	NP_001077397.1	Tle3	NA	NA	7.59937e-08	3.78768e-15	0.000214661	9.45804e-06	1.53226e-14	0.0178269	0.000728889	0.00532274	0.91572	0.0677761	0.930808	0.357733	0.968975	0.446279	0.441927	0.465169	0.0394262	0.359051	0.9927	0.856439	0.997563	0.999986	0.999913	0.999985	0.999789	0.99993	0.782359	0.348839	-0.0098099	0.224104	-0.0108724	0.102391	0.00438021	-0.0936458	0.101479	-0.0927734
ILMN_2999439	NM_010637.1	NP_034767.1	Klf4	NA	NA	7.66496e-08	1.77241e-19	0.00197398	9.48372e-06	9.23278e-19	0.106604	0.000120145	0.725861	0.293044	0.528665	0.36946	0.0717999	0.506871	0.214462	0.87514	0.00826018	0.0127238	0.961195	0.931588	0.950472	0.963467	0.999986	0.999913	0.999985	0.999789	0.99993	0.762482	-0.0493646	-0.146201	-0.0860859	-0.072401	0.248781	0.0490677	-0.0636615	0.0165755	0.0911745
ILMN_1226157	NM_181585.5	NP_853616.1	Pik3r3	NA	NA	7.68898e-08	0.000217296	0.000939622	9.48372e-06	0.000474821	0.0603423	0.000885844	0.0108578	0.709499	0.0921808	0.957144	0.0229982	0.738153	0.399116	0.956836	0.891388	0.0449978	0.457061	0.978086	0.863543	0.998196	0.999986	0.999913	0.999985	0.999789	0.99993	-0.758052	-0.370109	-0.0442448	-0.13263	0.00530208	-0.185206	-0.0377396	0.0570677	-0.00542969	-0.0109583
ILMN_2479717	NM_153510		Pilra	NA	NA	7.70216e-08	3.07878e-35	1.49478e-07	9.48372e-06	6.17279e-34	3.1392e-05	0.00143783	0.00546779	0.886758	0.0238433	0.564601	0.630835	0.835393	0.916291	0.00352161	0.560612	0.0611895	0.363242	0.990937	0.845271	0.978134	0.999986	0.999913	0.999985	0.999789	0.99993	-0.933529	-0.641242	0.0200208	-0.397948	-0.0874635	-0.0341406	0.0178177	0.00889583	-0.0901224	-0.0486823
ILMN_2656645	NM_145923.4	NP_666035.2	Rell1	NA	NA	7.70007e-08	8.72296e-37	0.000830314	9.48372e-06	2.07616e-35	0.0547699	2.47035e-05	0.0178017	0.391064	0.672669	0.0597628	0.0486868	0.743172	0.0765269	0.149855	0.739471	0.00502494	0.50521	0.94489	0.966986	0.914843	0.999986	0.999913	0.999985	0.999789	0.99993	-0.523156	-0.218378	-0.0506484	-0.0445781	0.0816641	-0.15238	0.0190104	-0.111125	0.102677	0.030862
ILMN_2771441	NM_173764.3	NP_776125.2	Tapt1	NA	NA	7.82579e-08	0.165785	8.60492e-08	9.59574e-06	0.221536	1.89202e-05	7.41814e-05	0.0140381	0.772416	0.994146	0.926992	0.821601	0.587913	0.90211	0.682402	0.620433	0.00951459	0.473481	0.982749	0.999782	0.997289	0.999986	0.999913	0.999985	0.999789	0.99993	0.874714	0.258065	0.0251302	-0.000658854	-0.00780469	0.0264479	0.06025	0.0134948	0.0438229	0.0508776
ILMN_2896768	NM_173047.2	NP_766635.1	Cbr3	NA	NA	7.8347e-08	3.43208e-37	0.0428207	9.59574e-06	8.62673e-36	0.756968	0.007592	0.732091	0.393642	0.200369	0.801231	0.00558127	0.0516643	0.769537	0.32164	0.213973	0.155456	0.961866	0.94489	0.895573	0.990828	0.909613	0.999913	0.999985	0.999789	0.99993	-0.238344	0.0204479	0.0511042	0.103747	0.0184115	-0.642852	-0.209734	0.0362656	-0.0912734	-0.146188
ILMN_2596183	XM_359260.3	XP_359260.3	Syde1	NA	NA	8.60824e-08	4.73722e-44	0.0544376	1.05153e-05	3.85778e-42	0.822486	0.00229054	0.533776	0.165597	0.118159	0.531821	0.0202706	0.261816	0.483197	0.289527	0.249522	0.0802513	0.920894	0.912543	0.87703	0.974717	0.999986	0.999913	0.999985	0.999789	0.99993	-0.419578	-0.0450573	-0.0981719	-0.124974	-0.0356484	-0.257073	0.0802109	0.0567266	0.0869401	-0.108273
ILMN_1249366	XM_001476583.1	XP_001476633.1	LOC100046608	NA	NA	8.84655e-08	4.06721e-25	0.0221158	1.07778e-05	3.08931e-24	0.548134	0.000441712	0.112451	0.327126	0.307705	0.41664	0.035551	0.615576	0.607288	0.805981	0.282097	0.0290268	0.725924	0.934242	0.913927	0.96888	0.999986	0.999913	0.999985	0.999789	0.99993	-0.606172	-0.124193	0.109518	0.0834974	0.0922604	-0.227667	-0.0430547	0.0483906	-0.0254479	0.0903724
ILMN_1247916	NM_144862.3	NP_659111.1	Lims2	NA	NA	9.18454e-08	4.56727e-21	1.66256e-08	1.11602e-05	2.61584e-20	4.6363e-06	1.40889e-05	0.00236444	0.926841	0.142982	0.726149	0.315871	0.88483	0.407328	0.866173	0.651241	0.00346595	0.276841	0.993257	0.883795	0.987547	0.999986	0.999913	0.999985	0.999789	0.99993	1.15196	0.451406	0.00876562	0.149089	-0.0351536	-0.116156	0.0150964	-0.113591	-0.0147188	-0.0789714
ILMN_2648409	NM_133978.1	NP_598739.1	Cmtm7	NA	NA	9.44504e-08	1.07652e-45	1.08993e-05	1.14466e-05	1.20356e-43	0.00138259	0.000345651	0.485156	0.00246999	0.281951	0.327238	0.0571011	0.0319934	0.997004	0.00542012	0.346255	0.0244787	0.904966	0.738296	0.910899	0.956127	0.999986	0.999913	0.999985	0.999789	0.99993	-0.415596	0.0379948	0.196581	0.0769453	0.0711901	-0.127151	-0.123068	-0.000401042	-0.171161	-0.0650234
ILMN_2630078	NM_010733.2	NP_034863.1	Lrrn3	NA	NA	9.93465e-08	1.83162e-42	8.81643e-10	1.20084e-05	1.09693e-40	3.39241e-07	4.07768e-08	1.51896e-06	0.0148685	0.0101606	0.00163114	0.263594	0.798333	0.698743	0.805548	0.922436	0.000117677	0.00583713	0.865746	0.787079	0.867317	0.999986	0.999913	0.999985	0.999789	0.99993	-1.03719	-0.601435	-0.171792	-0.265219	-0.217841	0.106211	0.0209714	0.0337995	-0.0241354	0.010737
ILMN_2723891	NM_172694.2	NP_766282.1	Megf9	NA	NA	1.01113e-07	2.16515e-11	5.64001e-05	1.219e-05	7.26184e-11	0.00576154	0.00107401	0.0444765	0.813426	0.648096	0.812846	0.543968	0.367698	0.598955	0.326402	0.0804096	0.0505519	0.614732	0.984139	0.965899	0.991962	0.999986	0.999913	0.999985	0.999789	0.99993	0.857174	0.316096	-0.0297656	0.0673984	-0.0303281	0.0657448	-0.0986823	-0.0579115	-0.0811823	-0.189096
ILMN_1256335	NM_144850.1	NP_659099.1	Rapgef3	NA	NA	1.02143e-07	8.99876e-31	0.000524975	1.22822e-05	1.11307e-29	0.0375236	0.000810095	0.000783805	0.69974	0.0154649	0.586346	0.201043	0.0820367	0.949676	0.488178	0.423607	0.0426514	0.18138	0.976827	0.813892	0.978833	0.999986	0.999913	0.999985	0.999789	0.99993	0.766943	0.665057	0.0511849	0.424273	0.067625	0.240625	0.222417	0.00792969	-0.0872943	0.11651
ILMN_1254723	NM_023158.6	NP_075647.3	Cxcl16	NA	NA	1.02773e-07	2.85497e-29	7.13006e-05	1.23258e-05	3.06999e-28	0.00696033	0.00165826	0.277941	0.0668197	0.763479	0.463768	0.0890804	0.741144	0.30537	0.767696	0.147964	0.0663507	0.83239	0.884577	0.975887	0.971585	0.999986	0.999913	0.999985	0.999789	0.99993	-0.511016	-0.0932552	0.109609	0.0163281	0.0529818	-0.0865703	-0.0160339	0.0561224	0.0185573	-0.063276
ILMN_3120510	NM_001039160.2	NP_001034249.2	Gvin1	NA	NA	1.0957e-07	5.17179e-31	1.16408e-05	1.30394e-05	6.54612e-30	0.00144367	0.000147517	0.0748442	0.337746	0.39885	0.890362	0.499768	0.85134	0.424395	0.908065	0.798081	0.0143495	0.670465	0.935107	0.929172	0.994844	0.999986	0.999913	0.999985	0.999789	0.99993	-0.773578	-0.217401	-0.0896719	-0.0939635	-0.0137005	-0.074849	-0.021138	0.0891875	0.0122526	-0.0323411
ILMN_2689160	NM_019930.1	NP_064314.1	Ranbp9	NA	NA	1.09023e-07	8.07107e-13	3.03863e-06	1.30394e-05	2.90833e-12	0.000451144	0.00103784	0.363772	0.645451	0.190382	0.29602	0.295299	0.427202	0.926634	0.859795	0.61912	0.0495252	0.861862	0.97078	0.892502	0.955845	0.999986	0.999913	0.999985	0.999789	0.99993	0.760958	0.111122	-0.0442813	-0.130836	-0.132958	0.0756615	-0.065513	-0.0108359	-0.018625	0.0445104
ILMN_1242617	NM_175271		Gpr23	NA	NA	1.09338e-07	1.24683e-35	0.000136244	1.30394e-05	2.59444e-34	0.0122631	0.000316829	0.206436	0.573725	0.781362	0.60176	0.484676	0.972316	0.314019	0.732324	0.596292	0.0233322	0.80247	0.964807	0.977665	0.978972	0.999986	0.999913	0.999985	0.999789	0.99993	-0.73938	-0.156318	0.059599	-0.030526	0.0531536	-0.0814635	0.00379948	0.1115	0.0353594	0.0553568
ILMN_2896601	NM_010493.2	NP_034623.1	Icam1	NA	NA	1.11746e-07	2.21391e-41	0.0606401	1.32641e-05	1.08533e-39	0.856267	0.000811135	0.00162515	0.201681	0.0176737	0.0518991	0.0384894	0.654638	0.652126	0.684237	0.862415	0.0426533	0.250132	0.913268	0.826528	0.914843	0.999986	0.999913	0.999985	0.999789	0.99993	-0.779266	-0.34969	-0.0759557	-0.198901	-0.163357	-0.288648	-0.0613437	0.0846823	0.0460703	-0.020013
ILMN_2619408	NM_007498.2	NP_031524.2	Atf3	NA	NA	1.1299e-07	6.86917e-25	0.0021768	1.33758e-05	5.11989e-24	0.11383	0.000249166	0.800296	0.172825	0.468562	0.0644575	0.0803514	0.626373	0.280839	0.368517	0.851801	0.019802	0.975237	0.913268	0.93944	0.914843	0.999986	0.999913	0.999985	0.999789	0.99993	-0.815245	-0.0325599	0.147729	0.0819036	0.232841	-0.244023	-0.0573385	0.307971	-0.100432	-0.02675
ILMN_2416628	NM_028195.3	NP_082471.2	Cyth4	NA	NA	1.13266e-07	1.23386e-39	0.0557004	1.33758e-05	4.53964e-38	0.828162	0.00019923	0.796303	0.143524	0.885317	0.374583	0.0173198	0.26438	0.367948	0.329143	0.44648	0.0170778	0.974026	0.906331	0.990842	0.963767	0.999986	0.999913	0.999985	0.999789	0.99993	-0.700049	-0.0263464	0.121453	0.0118984	0.0688698	-0.36888	-0.127906	0.234362	-0.151503	-0.111914
ILMN_1231901	NM_029004.1	NP_083280.1	Rasgef1c	NA	NA	1.14125e-07	2.06403e-32	9.69132e-10	1.34429e-05	3.05418e-31	3.63811e-07	0.000678495	0.0557523	0.603093	0.443516	0.50768	0.35115	0.168005	0.272354	0.971083	0.678818	0.0376097	0.641868	0.967484	0.935921	0.973107	0.999986	0.999913	0.999985	0.999789	0.99993	1.0376	0.334029	-0.0756719	-0.12312	-0.126667	-0.143237	-0.100682	-0.107255	-0.00272396	-0.0340078
ILMN_2534201	NM_001045526.2	NP_001038991.1	A430084P05Rik	NA	NA	1.30021e-07	7.89939e-21	0.00773622	1.52763e-05	4.46173e-20	0.292494	0.00102305	0.155192	0.664091	0.520231	0.702978	0.0483641	0.90816	0.0130852	0.578275	0.99927	0.0490534	0.764239	0.973423	0.950223	0.986557	0.999986	0.999913	0.999985	0.999789	0.99993	-0.60581	-0.165445	-0.0509453	-0.0721693	-0.0484349	-0.20474	-0.00809896	-0.068	-0.0181641	-5.72917e-05
ILMN_1240719	NM_030565.5	NP_085042.1	BC004044	NA	NA	1.30433e-07	1.54833e-06	9.6365e-05	1.52858e-05	3.98822e-06	0.00921234	0.000340998	0.408688	0.911922	0.685588	0.900187	0.00651948	0.134088	0.88919	0.207602	0.227863	0.0242608	0.881544	0.9927	0.968295	0.994954	0.936915	0.999913	0.999985	0.999789	0.99993	-0.717656	-0.0631406	-0.0138203	0.0415208	-0.00832031	-0.20126	-0.121792	0.00755729	-0.160526	-0.0910312
ILMN_2483948	NM_001029936.2	NP_001025107.1	Specc1	NA	NA	1.30955e-07	7.56717e-08	0.739169	1.53082e-05	2.1003e-07	0.999998	0.00275105	0.321207	0.613737	0.664842	0.44574	0.0167607	0.521566	0.256882	0.768984	0.987503	0.0888922	0.848047	0.969578	0.966589	0.971248	0.999986	0.999913	0.999985	0.999789	0.99993	-0.326404	-0.0905495	0.0399349	0.0327161	0.0698932	-0.329898	-0.0737031	0.130714	-0.0305677	0.00144531
ILMN_1246449			2210419D22Rik	NA	NA	1.31562e-07	7.08603e-26	0.000115143	1.53403e-05	5.70018e-25	0.0107251	0.00152934	0.0638625	0.579385	0.456196	0.304631	0.309953	0.274491	0.650646	0.620056	0.877043	0.0633895	0.658489	0.965063	0.937904	0.955845	0.999986	0.999913	0.999985	0.999789	0.99993	0.906953	0.321544	0.0809089	0.113677	0.159852	0.140854	0.0838411	0.0370443	-0.0351458	-0.0141875
ILMN_1227398	NM_007428.3	NP_031454.3	Agt	NA	NA	1.34012e-07	7.42816e-17	0.122835	1.55779e-05	3.31742e-16	0.999998	0.000432372	0.246962	0.458436	0.0786	0.0654604	0.00350565	0.26136	0.109349	0.186158	0.341311	0.0287257	0.820067	0.951877	0.857031	0.914843	0.793479	0.999913	0.999985	0.999789	0.99993	0.520755	0.103948	0.103128	0.253932	0.169029	0.346956	-0.0756667	-0.18026	-0.124414	-0.0765937
ILMN_1238109	NM_008902.2	NP_032928.1	Pp11r	NA	NA	1.34275e-07	9.3996e-29	1.61612e-06	1.55779e-05	9.64269e-28	0.000269397	0.000611274	0.0325035	0.375176	0.32955	0.579809	0.522295	0.981116	0.46475	0.965204	0.49571	0.0355927	0.576794	0.941168	0.916093	0.978211	0.999986	0.999913	0.999985	0.999789	0.99993	0.743969	0.293745	-0.0935104	0.0831172	-0.0431693	0.0509635	-0.00259896	0.04875	0.00433854	-0.0595885
ILMN_1239294	NM_026772.1	NP_081048.1	Cdc42ep2	NA	NA	1.34953e-07	4.68017e-38	0.000793319	1.56174e-05	1.34142e-36	0.0532906	2.76538e-06	0.462117	0.603751	0.193016	0.683136	0.115178	0.279654	0.48947	0.633187	0.715717	0.00119335	0.897157	0.967728	0.89365	0.986011	0.999986	0.999913	0.999985	0.999789	0.99993	-0.595529	-0.0872995	-0.0335521	0.135357	-0.0331693	-0.173943	-0.0612188	-0.0322813	-0.0280573	-0.0219479
ILMN_1248521	NM_181585.5	NP_853616.1	Pik3r3	NA	NA	1.37782e-07	4.96422e-15	0.00128493	1.58652e-05	1.99702e-14	0.0770522	7.85597e-05	0.000594064	0.122195	0.0618081	0.900351	0.0427142	0.413995	0.227663	0.779709	0.392401	0.00968381	0.162422	0.899102	0.856439	0.994954	0.999986	0.999913	0.999985	0.999789	0.99993	-0.825456	-0.385013	-0.196977	-0.218531	-0.0192188	-0.259182	-0.0760859	-0.133904	-0.0310443	-0.0823333
ILMN_3029489	NM_001033302.1	NP_001028474.1	Gm129	NA	NA	1.37763e-07	5.60395e-29	2.42188e-09	1.58652e-05	5.87282e-28	8.34537e-07	3.53553e-05	0.0515529	0.479223	0.957033	0.0328453	0.638177	0.383329	0.975684	0.721602	0.929656	0.00606876	0.634774	0.953284	0.99707	0.900059	0.999986	0.999913	0.999985	0.999789	0.99993	0.866247	0.190016	-0.047349	-0.0042526	0.193224	-0.0569948	0.110909	0.00463021	0.0471589	0.011388
ILMN_1246241	AK085938		Ym24d07	NA	NA	1.58862e-07	0.384079	0.00542222	1.82471e-05	0.458492	0.226245	0.00456903	0.0165334	0.850218	0.544075	0.472544	0.027558	0.905513	0.026241	0.662102	0.977715	0.118642	0.494119	0.987848	0.952011	0.971585	0.999986	0.999913	0.999985	0.999789	0.99993	0.485065	0.243177	-0.0200521	0.0495391	-0.0636224	0.137799	-0.00788802	-0.150654	-0.0328411	0.00159635
ILMN_2606162	NM_019417.2	NP_062290.1	Pdlim4	NA	NA	1.6413e-07	1.69673e-43	1.11044e-05	1.88053e-05	1.23378e-41	0.00140475	1.51558e-05	0.00361323	0.21817	0.00982427	0.163105	0.217526	0.15649	0.353668	0.395843	0.00590726	0.00364481	0.320684	0.918178	0.78291	0.939283	0.999986	0.999913	0.999985	0.999789	0.99993	-0.690703	-0.28618	-0.105669	-0.215299	-0.151534	-0.108536	-0.0817214	-0.0674167	-0.0475781	-0.133201
ILMN_2595814	XM_145254		A630082K20Rik	NA	NA	1.66469e-07	4.38144e-28	3.0983e-06	1.89984e-05	4.23782e-27	0.000455609	0.000139437	0.00552767	0.193636	0.068551	0.0379111	0.593491	0.140445	0.668876	0.798323	0.475489	0.0139661	0.363247	0.913268	0.857031	0.913399	0.999986	0.999913	0.999985	0.999789	0.99993	0.838763	0.409849	0.103583	0.160115	0.164289	0.0383698	0.110911	-0.0277734	0.0251536	0.046987
ILMN_2665441	NM_144557.4	NP_653140.1	Myrip	NA	NA	1.66639e-07	1.19853e-19	0.000747286	1.89984e-05	6.30449e-19	0.0506684	0.000668415	0.0985525	0.819472	0.869692	0.774718	0.00650572	0.106552	0.859891	0.661185	0.0397887	0.0373628	0.706789	0.985153	0.98828	0.988804	0.936915	0.999913	0.999985	0.999789	0.99993	0.799547	0.22568	0.0300469	0.0213828	0.0259141	0.239003	0.0990729	-0.0139922	0.0386771	0.195063
ILMN_2673926	NM_025950.2	NP_080226.1	Cdc37l1	NA	NA	1.71587e-07	1.25555e-25	0.0877889	1.94846e-05	9.9168e-25	0.967669	3.11529e-05	0.00116417	0.111704	0.068722	0.208211	0.0220873	0.653304	0.576053	0.737018	0.931566	0.00561896	0.211443	0.897935	0.857031	0.945996	0.999986	0.999913	0.999985	0.999789	0.99993	0.642383	0.173724	0.11619	0.151143	0.0903125	0.258286	0.0368073	-0.0657891	0.0448516	0.00886719
ILMN_3055507	NM_029634.1	NP_083910.1	Ihpk2	NA	NA	1.72169e-07	4.03041e-18	2.60858e-06	1.94846e-05	1.9299e-17	0.000397521	3.34449e-05	0.000598845	0.0371589	0.0158774	0.0252265	0.773669	0.748885	0.274714	0.915382	0.721096	0.00589422	0.162653	0.884577	0.813892	0.875582	0.999986	0.999913	0.999985	0.999789	0.99993	1.15092	0.644307	0.299094	0.323141	0.252857	0.0441693	0.0411224	-0.122794	-0.0167422	0.0370833
ILMN_1243249			2810410A03Rik	NA	NA	1.71853e-07	3.46313e-19	0.000149394	1.94846e-05	1.76731e-18	0.0131143	5.35477e-07	0.00367983	0.0919274	0.00718046	0.020108	0.326787	0.982615	0.57773	0.662895	0.74065	0.000433774	0.321196	0.890611	0.737495	0.871242	0.999986	0.999913	0.999985	0.999789	0.99993	0.71168	0.221589	0.180552	0.128161	0.126453	0.125245	0.00152344	0.0267161	0.0348594	0.0224922
ILMN_2594714	NM_011809.2	NP_035939.2	Ets2	NA	NA	1.80003e-07	1.97544e-27	8.88705e-08	2.03214e-05	1.8023e-26	1.94479e-05	0.000100127	0.000308922	0.641348	0.00875397	0.973163	0.498192	0.357063	0.189407	0.163013	0.211338	0.0112446	0.115378	0.970488	0.772739	0.998865	0.999986	0.999913	0.999985	0.999789	0.99993	-0.661044	-0.533487	-0.041125	-0.240878	-0.00302083	0.0817734	0.0760286	0.105065	0.133687	0.109844
ILMN_2663196	NM_028724.3	NP_083000.4	Rin2	NA	NA	1.92406e-07	8.08747e-28	0.0003564	2.16687e-05	7.64443e-27	0.0270665	3.47223e-05	0.878996	0.399261	0.719883	0.368664	0.076719	0.701521	0.594613	0.95873	0.168556	0.00600475	0.985562	0.946428	0.971548	0.963395	0.999986	0.999913	0.999985	0.999789	0.99993	1.01072	0.0160625	-0.116198	0.0797839	0.112984	0.257047	0.0347292	0.0713177	-0.00457292	0.185984
ILMN_2653725	XM_001476835.1	XP_001476885.1	LOC100046802	NA	NA	1.9597e-07	8.98661e-11	0.0194654	2.20164e-05	2.92381e-10	0.507221	0.000674254	0.050347	0.249054	0.338871	0.414571	0.070875	0.628966	0.536669	0.93207	0.125126	0.0374195	0.628813	0.924199	0.917593	0.96888	0.999986	0.999913	0.999985	0.999789	0.99993	-0.61732	-0.198487	-0.152034	-0.0923177	-0.0888411	-0.178286	0.0228021	0.0552734	0.00403385	0.114534
ILMN_1225348	NM_153560.4	NP_705788.1	Fam102a	NA	NA	2.02535e-07	1.10622e-29	0.00355501	2.26987e-05	1.23707e-28	0.167158	5.24463e-06	0.0171262	0.0369103	0.0555026	0.542552	0.209925	0.885378	0.627216	0.936959	0.800436	0.0018507	0.497672	0.884577	0.856093	0.975535	0.999986	0.999913	0.999985	0.999789	0.99993	-0.834237	-0.229362	-0.187255	-0.171523	-0.0647083	-0.200654	0.0170911	0.0817031	-0.0122448	0.0302214
ILMN_2977404	NM_021883.1	NP_068683.1	Tmod1	NA	NA	2.06769e-07	2.8861e-05	0.000158697	2.31171e-05	6.81372e-05	0.0137998	0.000116388	0.04385	0.135334	0.110977	0.133351	0.170547	0.551051	0.856862	0.30685	0.433871	0.0124078	0.614717	0.904489	0.870612	0.934626	0.999986	0.999913	0.999985	0.999789	0.99993	0.93369	0.397604	0.182435	0.205302	0.17824	0.203451	0.0839896	0.0232604	0.175349	0.112286
ILMN_2967750	NM_028113.1	NP_082389.1	2600011E07Rik	NA	NA	2.13642e-07	4.79217e-29	6.35754e-07	2.38278e-05	5.04384e-28	0.000116489	3.38658e-05	0.00291195	0.352248	0.0935153	0.304089	0.834534	0.87911	0.769162	0.261774	0.868265	0.0059403	0.294444	0.936854	0.863543	0.955845	0.999986	0.999913	0.999985	0.999789	0.99993	-0.968253	-0.505552	-0.0977682	-0.269891	-0.0897161	-0.0258568	-0.0190937	-0.0299349	0.148102	-0.0182266
ILMN_3162005	NM_001001183.1	NP_001001183.1	Tmem204	NA	NA	2.28494e-07	6.94305e-19	5.32392e-06	2.54228e-05	3.48012e-18	0.000733811	5.32259e-05	0.00228366	0.60765	0.0760531	0.960026	0.891462	0.213143	0.830166	0.885534	0.166842	0.00790587	0.274318	0.96859	0.857031	0.998534	0.999986	0.999913	0.999985	0.999789	0.99993	0.654203	0.245734	-0.0500234	0.095638	-0.00365365	0.0108438	0.0501276	-0.0139974	0.0140417	-0.0943359
ILMN_1230586	NM_009421.3	NP_033447.2	Traf1	NA	NA	2.30761e-07	7.34565e-47	9.09135e-07	2.56133e-05	1.0906e-44	0.000162707	0.00114849	0.0209826	0.379369	0.0818791	0.374669	0.778321	0.962245	0.428696	0.568315	0.296471	0.0527142	0.527013	0.942603	0.857031	0.963767	0.999986	0.999913	0.999985	0.999789	0.99993	-0.988547	-0.511922	-0.157128	-0.347758	-0.155792	-0.0326198	0.00280208	0.0771328	-0.0463542	-0.0730885
ILMN_2584490	NM_001081225.1	NP_001074694.1	Fam178a	NA	NA	2.35852e-07	1.01612e-36	1.80001e-09	2.61156e-05	2.40113e-35	6.34457e-07	3.07969e-05	0.00192879	0.47177	0.0506424	0.97051	0.523303	0.787461	0.751179	0.737671	0.179482	0.00559304	0.266241	0.952433	0.853057	0.998853	0.999986	0.999913	0.999985	0.999789	0.99993	1.0089	0.448784	0.0711849	0.32262	-0.00372656	-0.0655182	-0.0209792	-0.0312266	0.0323177	0.118461
ILMN_2625125	NM_009987.2		Cx3cr1	NA	NA	2.39411e-07	4.65989e-39	0.0210388	2.64463e-05	1.5821e-37	0.530013	1.64745e-05	0.666792	0.148115	0.0209234	0.715175	0.0657358	0.620691	0.952427	0.54007	0.645804	0.00384188	0.951913	0.907369	0.834715	0.98717	0.999986	0.999913	0.999985	0.999789	0.99993	-1.07338	-0.0487891	-0.185555	-0.184193	-0.0327318	-0.425729	-0.0966302	0.0163906	-0.126057	-0.0906849
ILMN_2865016	NM_009856.1	NP_033986.1	Cd83	NA	NA	2.41796e-07	1.23004e-32	1.45749e-08	2.6646e-05	1.86338e-31	4.1542e-06	7.67746e-05	0.16643	0.0484728	0.00138154	0.0346117	0.802363	0.837157	0.874483	0.732725	0.496958	0.00958536	0.772812	0.884577	0.596829	0.905181	0.999986	0.999913	0.999985	0.999789	0.99993	-0.497221	0.102688	0.0825078	0.265495	0.128508	0.0208464	0.0173724	0.0149479	-0.0228828	-0.0648255
ILMN_2654624	NM_177907.2	NP_808575.1	AI593442	NA	NA	2.42611e-07	1.53967e-38	3.29373e-06	2.66722e-05	4.79709e-37	0.000482809	0.00033482	0.113425	0.80569	0.307401	0.906609	0.321636	0.493104	0.477894	0.614103	0.319118	0.024081	0.72704	0.984139	0.913927	0.995313	0.999986	0.999913	0.999985	0.999789	0.99993	1.14822	0.362128	0.0411667	0.203122	-0.0180729	0.14107	0.0899661	0.0850078	0.0654714	0.128937
ILMN_1216381	NM_026756.2	NP_081032.2	Nfic	NA	NA	2.47633e-07	2.03899e-31	1.72004e-06	2.71596e-05	2.7023e-30	0.000281635	1.21327e-06	0.226725	0.323062	0.0509522	0.116122	0.536512	0.880718	0.578024	0.625966	0.597437	0.000715597	0.810605	0.934242	0.853057	0.934626	0.999986	0.999913	0.999985	0.999789	0.99993	-0.698995	-0.131396	-0.061612	-0.0971146	-0.10018	-0.0485365	0.00977083	-0.0355859	-0.0420052	-0.0341406
ILMN_1246289	NM_029674.1	NP_083950.1	Got1l1	NA	NA	2.53395e-07	3.64438e-49	0.0916846	2.77257e-05	9.71399e-47	0.979433	0.000130805	0.0056435	0.0207666	0.0094337	0.430959	0.00954312	0.58566	0.697858	0.871812	0.724603	0.0134218	0.365474	0.873893	0.780187	0.970228	0.999986	0.999913	0.999985	0.999789	0.99993	0.649255	0.333417	0.178466	0.264151	0.1	0.300643	0.0554167	-0.0292161	0.0143672	0.0380391
ILMN_2722769	NM_029512.2	NP_083788.2	Ttpal	NA	NA	2.54346e-07	0.258404	3.06336e-06	2.7764e-05	0.326543	0.000452782	7.9013e-05	0.171751	0.948056	0.959426	0.0892979	0.94966	0.032466	0.986436	0.336957	0.29409	0.00969578	0.775821	0.995147	0.997086	0.93446	0.999986	0.999913	0.999985	0.999789	0.99993	0.452607	0.135211	-0.00382292	-0.00347917	-0.103453	0.00323958	0.103995	-0.000671875	0.0456068	-0.0488437
ILMN_1229990	NM_027907.2	NP_082183.1	Agxt2l1	NA	NA	2.58899e-07	2.15092e-06	6.25084e-09	2.81943e-05	5.48709e-06	1.97689e-06	0.000100865	0.00189709	0.178152	0.622161	0.996961	0.848715	0.67506	0.722413	0.524112	0.472907	0.0112496	0.266241	0.913268	0.961098	0.999964	0.999986	0.999913	0.999985	0.999789	0.99993	0.816958	0.586169	-0.142078	0.0615938	0.000445313	-0.0248255	-0.0249557	0.0304714	0.0752396	0.0536667
ILMN_2547942	NM_178856.1	NP_849187.1	Gins2	NA	NA	2.60171e-07	3.35721e-36	0.179955	2.82662e-05	7.44194e-35	0.999998	0.00203655	0.175743	0.109467	0.86914	0.800345	0.0858425	0.303416	0.205814	0.210146	0.846702	0.0752049	0.77928	0.897935	0.98828	0.990828	0.999986	0.999913	0.999985	0.999789	0.99993	-0.310258	-0.0810547	0.0905469	-0.0073099	-0.0126797	-0.129812	-0.0745391	0.0811641	0.105255	0.0120833
ILMN_2834777	NM_008390.1	NP_032416.1	Irf1	NA	NA	2.82673e-07	7.18246e-39	0.859916	3.06388e-05	2.35709e-37	0.999998	0.000459207	0.0488087	0.67728	0.341155	0.765982	0.0268019	0.173987	0.954082	0.798115	0.345653	0.0296914	0.625173	0.975266	0.91829	0.988804	0.999986	0.999913	0.999985	0.999789	0.99993	-0.483073	-0.225352	0.0432448	-0.0931979	-0.0258177	-0.432122	-0.185826	-0.0080026	-0.0353958	-0.117424
ILMN_2511913	NM_009524.2	NP_033550.2	Wnt5a	NA	NA	2.89934e-07	5.79943e-24	1.73861e-06	3.13523e-05	4.02681e-23	0.000282671	4.5376e-05	0.209496	0.119058	0.177097	0.00444667	0.433584	0.0566003	0.213791	0.933137	0.189814	0.00719582	0.803026	0.897935	0.888326	0.867317	0.999986	0.999913	0.999985	0.999789	0.99993	-0.758555	-0.0996641	0.109456	0.0780286	0.199333	0.0712161	0.177026	0.134604	0.0086224	0.187708
ILMN_2987863	NM_011066.1	NP_035196.1	Per2	NA	NA	3.03024e-07	0.375862	0.0020875	3.26911e-05	0.450219	0.110709	0.00214775	0.00395944	0.310786	0.686918	0.268012	0.19023	0.912346	0.66435	0.114823	0.661146	0.0774768	0.328391	0.933122	0.968347	0.954163	0.999986	0.999913	0.999985	0.999789	0.99993	0.585987	0.381456	-0.130932	0.041487	-0.108776	0.16113	-0.0107135	-0.0630964	-0.155141	-0.0431536
ILMN_1241496			9030024J15Rik	NA	NA	3.1733e-07	2.26562e-07	2.80933e-07	3.39963e-05	6.12775e-07	5.59129e-05	0.000157933	0.921172	0.700179	0.125598	0.432528	0.836966	0.705287	0.793495	0.607921	0.963394	0.0148118	0.990204	0.976857	0.878433	0.970511	0.999986	0.999913	0.999985	0.999789	0.99993	0.981159	-0.0143099	-0.0516458	-0.175286	-0.108292	0.0286172	0.0502214	0.0380937	0.0602396	-0.00572396
ILMN_2711772	NM_174850.2	NP_777275.1	Micall2	NA	NA	3.15954e-07	1.0711e-07	2.60533e-06	3.39963e-05	2.94843e-07	0.000397521	5.84104e-05	0.00079342	0.0230775	0.0172878	0.451426	0.933726	0.936469	0.489467	0.920904	0.542636	0.00829859	0.18138	0.879858	0.826498	0.971248	0.999986	0.999913	0.999985	0.999789	0.99993	-0.954078	-0.48613	-0.201203	-0.225557	-0.0529245	-0.0105	-0.0121146	0.0467214	0.0103854	0.0600885
ILMN_1229547	NM_133903.2	NP_598664.2	Spon2	NA	NA	3.17075e-07	6.87313e-33	4.24755e-05	3.39963e-05	1.06999e-31	0.00448802	0.00710818	0.167519	0.00890258	0.769496	0.00937086	0.0946874	0.358697	0.962591	0.0754734	0.346234	0.149682	0.773933	0.845612	0.976329	0.867317	0.999986	0.999913	0.999985	0.999789	0.99993	-0.396917	-0.161885	0.314542	-0.0353776	0.288513	-0.0818438	-0.0400286	-0.00561979	0.0804844	0.0416667
ILMN_2841289	NM_009396.1	NP_033422.1	Tnfaip2	NA	NA	3.23508e-07	5.00347e-25	0.00153478	3.45779e-05	3.76823e-24	0.088143	0.00191871	0.0165123	0.960289	0.275343	0.352509	0.162008	0.559808	0.372533	0.249234	0.775922	0.0721455	0.494093	0.996358	0.910899	0.959826	0.999986	0.999913	0.999985	0.999789	0.99993	-0.815667	-0.542609	0.00857812	-0.201271	0.169602	-0.16613	-0.0558802	0.192164	0.120401	0.0317005
ILMN_1254551	NM_178682.3	NP_848797.1	4933426M11Rik	NA	NA	3.26531e-07	2.34079e-34	0.000144273	3.48204e-05	4.24523e-33	0.0127618	0.00104768	0.0153271	0.787147	0.305969	0.324762	0.467872	0.192977	0.181744	0.125295	0.118781	0.0496781	0.485253	0.983931	0.913294	0.956127	0.999986	0.999913	0.999985	0.999789	0.99993	0.82712	0.43356	-0.0390052	0.137617	-0.147237	0.0733724	-0.165018	-0.131349	-0.256688	-0.167539
ILMN_2640883	NM_023317.1	NP_075806.1	Nde1	NA	NA	3.27759e-07	3.95779e-36	0.302646	3.48709e-05	8.6981e-35	0.999998	3.27857e-05	0.00110273	0.0578867	0.0289887	0.00843254	0.0317324	0.496061	0.419362	0.393896	0.958846	0.00580018	0.208679	0.884577	0.845271	0.867317	0.999986	0.999913	0.999985	0.999789	0.99993	0.561591	0.357182	0.122232	0.215229	0.156982	0.381018	0.0863073	-0.0865599	-0.116857	-0.00679167
ILMN_1228453	NM_001081024.1	NP_001074493.1	Setdb2	NA	NA	3.37705e-07	2.54828e-12	1.90058e-06	3.58464e-05	8.95127e-12	0.000302611	0.000430416	0.124684	0.0153644	0.689497	0.353006	0.352488	0.778157	0.466282	0.70049	0.0625065	0.028637	0.739249	0.868295	0.968493	0.960129	0.999986	0.999913	0.999985	0.999789	0.99993	0.848266	-0.136573	-0.251773	-0.0336693	-0.0865234	0.0456823	0.0269089	0.0773359	-0.0652083	-0.141453
ILMN_2495363	NM_153423.5	NP_700472.1	Wasf2	NA	NA	3.4264e-07	2.6377e-29	4.34215e-06	3.62869e-05	2.84697e-28	0.000615013	4.91902e-05	0.0459061	0.20113	0.0814594	0.300782	0.897485	0.370896	0.0734237	0.115214	0.840973	0.00752089	0.61852	0.913268	0.857031	0.955845	0.999986	0.999913	0.999985	0.999789	0.99993	0.661122	0.222115	0.120302	0.128875	0.0786641	-0.0097474	-0.0822318	-0.143411	-0.142724	-0.0177578
ILMN_2824599	NM_028922.1	NP_083198.1	Ppapdc2	NA	NA	3.5427e-07	0.242602	0.61039	3.74326e-05	0.309035	0.999998	0.00050761	0.00235304	0.0659742	0.445605	0.211482	0.0197222	0.511104	0.706373	0.77	0.672027	0.0316735	0.276797	0.884577	0.935962	0.945996	0.999986	0.999913	0.999985	0.999789	0.99993	0.315336	0.110961	-0.0758906	-0.0335807	-0.100557	0.211859	0.0566693	-0.0369531	-0.0232786	-0.0439818
ILMN_2745925	NM_145519.1	NP_663494.1	Farp2	NA	NA	3.58529e-07	7.01547e-30	0.838208	3.77962e-05	7.99832e-29	0.999998	0.00211693	0.503241	0.775432	0.688476	0.628194	0.0064233	0.217325	0.295694	0.315497	0.609452	0.0766645	0.911306	0.982792	0.968347	0.981249	0.936915	0.999913	0.999985	0.999789	0.99993	0.369872	0.0695859	-0.0384349	-0.034224	-0.0425547	0.345354	-0.0932969	-0.115565	-0.0781458	-0.0624609
ILMN_3121784	NM_212473.1	NP_997638.1	A930008G19Rik	NA	NA	3.66003e-07	2.15802e-38	0.00849318	3.84962e-05	6.59025e-37	0.310011	0.00169467	0.49513	0.681956	0.93985	0.494899	0.0198202	0.152107	0.234353	0.818795	0.499372	0.0669947	0.908293	0.976763	0.996036	0.971793	0.999986	0.999913	0.999985	0.999789	0.99993	-0.487938	-0.0807318	0.0409922	0.00676562	0.0574245	-0.172924	-0.106357	-0.0881354	0.0166406	0.04925
ILMN_1243107	NM_139206.1	NP_631945.1	Centd3	NA	NA	3.83445e-07	3.63993e-36	0.0105904	4.02391e-05	8.02627e-35	0.35307	7.86466e-05	0.0601323	0.574006	0.284131	0.931239	0.149996	0.0932606	0.433533	0.356587	0.50715	0.00968381	0.649848	0.964807	0.910899	0.997573	0.999986	0.999913	0.999985	0.999789	0.99993	-0.750562	-0.183586	0.0509505	-0.112732	0.0088099	-0.241852	-0.222797	0.170302	-0.122779	-0.0931432
ILMN_2474553	NM_145218.3	NP_660253.2	Wbscr17	NA	NA	3.93921e-07	6.5291e-17	0.00966904	4.12447e-05	2.92268e-16	0.333178	0.0810318	0.934332	0.0459839	0.082132	0.0723442	0.0306586	0.251555	0.0846113	0.613358	0.255889	0.481376	0.991426	0.884577	0.857031	0.921253	0.999986	0.999913	0.999985	0.999789	0.99993	0.216154	0.00714323	-0.227424	-0.170469	-0.183763	0.183286	0.0770781	0.0754271	0.0161432	-0.0600573
ILMN_1217241	NM_182782.1	NP_877583.1	Klhl25	NA	NA	3.97285e-07	0.0052099	7.3062e-08	4.15028e-05	0.00959438	1.64564e-05	0.000108884	0.0183697	0.824343	0.000254722	0.168858	0.802297	0.330637	0.588741	0.032509	0.655323	0.0119991	0.508514	0.985496	0.361986	0.942155	0.999986	0.999913	0.999985	0.999789	0.99993	-0.629961	-0.246039	0.00872656	-0.215669	-0.105047	0.0125234	-0.0476667	-0.034612	-0.128586	-0.0314036
ILMN_1219154	NM_008630.2	NP_032656.1	Mt2	NA	NA	4.01503e-07	3.07805e-36	0.103648	4.18488e-05	6.85274e-35	0.999998	0.000578453	0.0748852	0.358146	0.117641	0.742434	0.0030746	0.241444	0.186879	0.230807	0.652201	0.0345084	0.670465	0.938396	0.876899	0.988804	0.765267	0.999913	0.999985	0.999789	0.99993	0.96524	0.388995	0.133206	0.310911	0.0741198	0.508013	-0.181195	-0.155755	-0.22268	-0.0514323
ILMN_2420353			C230098O21Rik	NA	NA	4.15448e-07	2.54946e-53	7.27677e-09	4.32047e-05	3.26997e-50	2.23576e-06	0.000147616	0.639645	0.806431	0.826087	0.77404	0.515111	0.898348	0.404738	0.52205	0.406418	0.0143495	0.944967	0.984139	0.982781	0.988804	0.999986	0.999913	0.999985	0.999789	0.99993	0.71906	-0.0377266	0.0244036	0.0160339	-0.0256667	-0.0598672	-0.0098125	0.0315651	-0.0459375	0.037862
ILMN_3158565	NM_025874.3	NP_080150.2	2310076L09Rik	NA	NA	4.17254e-07	3.03313e-34	9.0732e-07	4.32951e-05	5.41996e-33	0.000162707	0.000231012	0.237736	0.899957	0.987682	0.296332	0.356416	0.00733759	0.0771976	0.651965	0.0107602	0.0189463	0.817262	0.991756	0.999571	0.955845	0.999986	0.999913	0.999985	0.999789	0.99993	0.763458	0.141437	-0.00950781	-0.00111458	-0.113029	-0.0898802	-0.192255	-0.0959714	-0.0486406	-0.201831
ILMN_3132262	NM_029634.1	NP_083910.1	Ihpk2	NA	NA	4.29705e-07	1.73066e-20	1.31408e-05	4.4487e-05	9.56563e-20	0.00158424	4.6653e-06	0.00401044	0.510628	0.00637786	0.585403	0.546411	0.251801	0.991579	0.539442	0.630922	0.00168294	0.328391	0.958177	0.728172	0.978408	0.999986	0.999913	0.999985	0.999789	0.99993	0.905125	0.364023	0.0832474	0.364669	0.0426016	0.0695781	0.176341	-0.000890625	0.089375	0.046638
ILMN_2760568	NM_175388.2		2900057K09Rik	NA	NA	4.32633e-07	1.10849e-20	0.000234465	4.46899e-05	6.20779e-20	0.0192295	0.000325631	0.708524	0.593981	0.551723	0.733773	0.00401703	0.226207	0.400846	0.200203	0.34193	0.0236874	0.957552	0.965996	0.952338	0.988767	0.821541	0.999913	0.999985	0.999789	0.99993	0.613229	0.0439505	0.0532474	0.0533802	-0.0357083	0.154214	0.0682344	0.0312865	0.0844714	0.0793464
ILMN_2599233	NM_009136.3	NP_033162.1	Scrg1	NA	NA	4.39556e-07	5.87379e-21	0.325594	4.53038e-05	3.34134e-20	0.999998	0.0210186	0.20904	0.883938	0.247888	0.366445	0.00386556	0.551969	0.475212	0.502321	0.329309	0.266478	0.802811	0.990584	0.908634	0.963194	0.815469	0.999913	0.999985	0.999789	0.99993	0.376174	0.180497	-0.0155859	0.142078	0.0973984	0.504784	0.0795885	-0.0895469	0.0787708	-0.108841
ILMN_1246558	NM_146026.1	NP_666138.1	Atad4	NA	NA	4.58834e-07	5.19339e-10	2.74372e-08	4.71853e-05	1.62136e-09	7.07758e-06	0.00251455	0.0226122	0.283928	0.409011	0.789242	0.583092	0.531758	0.22208	0.262029	0.568616	0.0843188	0.537307	0.931308	0.929464	0.990064	0.999986	0.999913	0.999985	0.999789	0.99993	0.681875	0.248604	-0.115953	-0.0795521	-0.026862	0.0167448	0.0229401	0.08475	0.0838047	0.0332109
ILMN_2744193	NM_177725.2		Lrrc8	NA	NA	4.97873e-07	9.54638e-42	0.0017599	5.10862e-05	4.94719e-40	0.0967402	0.000209442	0.00509051	0.154951	0.00695607	0.365554	0.284163	0.702812	0.568289	0.576259	0.424301	0.0177445	0.355597	0.909833	0.728172	0.962616	0.999986	0.999913	0.999985	0.999789	0.99993	0.718089	0.387792	0.135271	0.341831	0.104086	0.144625	-0.0466302	-0.0869115	-0.0735156	-0.0941797
ILMN_1238799	NM_018745.4	NP_061215.1	Azin1	NA	NA	5.00378e-07	5.35299e-22	2.63387e-05	5.12294e-05	3.25094e-21	0.00288875	0.000113846	0.00857396	0.142886	0.252349	0.185154	0.396944	0.46441	0.944068	0.814461	0.606528	0.0122251	0.419824	0.906331	0.909612	0.944411	0.999986	0.999913	0.999985	0.999789	0.99993	0.813234	0.368818	0.18819	0.109982	0.185299	0.0709688	0.0588021	0.0073125	0.0203828	-0.0246849
ILMN_1226514	NM_153073.2	NP_694713.1	Gab3	NA	NA	5.05224e-07	7.14566e-23	4.49607e-05	5.16111e-05	4.60044e-22	0.00470752	0.000404504	0.00501484	0.148955	0.0519648	0.164449	0.324891	0.631293	0.756581	0.960634	0.80216	0.0273463	0.352981	0.907369	0.853057	0.939993	0.999986	0.999913	0.999985	0.999789	0.99993	1.03169	0.606609	0.204609	0.306146	0.226495	0.101943	0.0461641	-0.0374844	-0.00463542	0.0267995
ILMN_2864170	NM_016803.2	NP_058083.1	Chst3	NA	NA	5.07302e-07	3.9603e-22	0.999661	5.1709e-05	2.42781e-21	0.999998	0.00140711	0.730092	0.638311	0.434291	0.578741	0.0290167	0.952506	0.759113	0.635398	0.759249	0.0602383	0.961866	0.970488	0.934134	0.978134	0.999986	0.999913	0.999985	0.999789	0.99993	-0.42326	0.0340391	0.0379219	0.0760052	0.0667214	-0.452638	-0.00808854	0.0433646	0.0596146	0.0453516
ILMN_2864172	NM_016803.2	NP_058083.1	Chst3	NA	NA	5.12353e-07	1.82286e-21	0.977155	5.21088e-05	1.06949e-20	0.999998	0.00647213	0.137734	0.867728	0.697843	0.839461	0.0030417	0.0971543	0.44632	0.601929	0.707681	0.142578	0.750312	0.988949	0.96988	0.99276	0.765267	0.999913	0.999985	0.999789	0.99993	-0.429357	-0.149099	-0.0182656	0.0350937	-0.0190677	-0.509948	-0.220969	-0.106594	-0.0698906	-0.0450104
ILMN_2510839			2810037O22Rik	NA	NA	5.86501e-07	3.95726e-37	3.36114e-05	5.95189e-05	9.87155e-36	0.00361765	0.000338008	0.036156	0.673594	0.8712	0.0385289	0.276648	0.966943	0.731576	0.354467	0.943327	0.0241707	0.592826	0.974282	0.988324	0.914843	0.999986	0.999913	0.999985	0.999789	0.99993	-0.706341	-0.202896	0.0445911	0.0146849	0.173526	-0.106362	-0.00271875	0.0302214	-0.135078	0.00575521
ILMN_1251220	NM_029745.2	NP_084021.2	Tbc1d9b	NA	NA	5.8953e-07	5.87798e-31	0.0201927	5.95644e-05	7.40545e-30	0.519142	0.00101811	0.0799361	0.604475	0.718149	0.664273	0.0848598	0.443893	0.802016	0.534058	0.732716	0.0489178	0.679124	0.967909	0.971548	0.983934	0.999986	0.999913	0.999985	0.999789	0.99993	0.563841	0.151995	-0.0534609	0.0217135	-0.0421875	0.216977	0.0859219	-0.0274661	0.0814297	0.0453646
ILMN_1222036	NM_027995.2	NP_082271.1	Paqr7	NA	NA	5.89129e-07	1.02853e-33	0.652098	5.95644e-05	1.74986e-32	0.999998	0.00158092	0.44756	0.656702	0.734328	0.0790948	0.0134026	0.641982	0.912837	0.552866	0.778787	0.0646742	0.892581	0.972507	0.973811	0.93446	0.999986	0.999913	0.999985	0.999789	0.99993	-0.397763	-0.0721771	0.0413021	0.0300964	0.137349	-0.316727	-0.0445469	0.0125156	-0.057513	0.0231328
ILMN_2712949	NM_008514.1	NP_032540.1	Lrp6	NA	NA	6.21155e-07	0.798214	0.000526575	6.26227e-05	0.838949	0.0375797	0.00229071	0.472346	0.871938	0.0410461	0.0652174	0.0769559	0.825762	0.45392	0.231052	0.507509	0.0802513	0.900309	0.989561	0.845271	0.914843	0.999986	0.999913	0.999985	0.999789	0.99993	0.575721	-0.0730391	-0.0203568	-0.115711	-0.109997	0.12101	0.0160313	0.0508828	-0.0607057	0.0205104
ILMN_3125363	NM_008044.1	NP_032070.1	Fxn	NA	NA	6.29531e-07	0.00212755	0.035569	6.33289e-05	0.0041468	0.69743	0.367596	0.303976	0.0194606	0.0621432	0.0681019	0.000595048	0.132817	0.598604	0.562498	0.255193	0.798871	0.840782	0.870168	0.856439	0.914843	0.448269	0.999913	0.999985	0.999789	0.99993	-0.0739167	0.100016	0.289786	0.233984	0.165529	-0.26988	-0.0689453	-0.0414193	0.0358385	0.0695651
ILMN_2663258	NM_020008		Clecsf12	NA	NA	6.41817e-07	1.03567e-25	2.59141e-05	6.44245e-05	8.22233e-25	0.00284895	0.000143269	0.240554	0.137234	0.430701	0.847916	0.377232	0.32578	0.628878	0.546044	0.428098	0.0141489	0.818031	0.905096	0.933275	0.993467	0.999986	0.999913	0.999985	0.999789	0.99993	-0.718406	-0.0966536	0.095737	-0.0618359	0.0162031	-0.154456	-0.16349	-0.0805234	-0.10475	-0.132294
ILMN_2963009	NM_177657.2	NP_808325.1	D630003M21Rik	NA	NA	6.45994e-07	6.23497e-23	0.000977304	6.47031e-05	4.02987e-22	0.0621571	0.00151076	0.015469	0.916031	0.703822	0.914076	0.27847	0.392449	0.522454	0.892621	0.931704	0.0628809	0.486006	0.992723	0.970782	0.995414	0.999986	0.999913	0.999985	0.999789	0.99993	-0.67157	-0.308445	-0.0126849	-0.0296927	0.0114219	-0.108698	-0.0994062	0.0616328	0.0133516	-0.00910937
ILMN_2846775	NM_007669.2	NP_031695.1	Cdkn1a	NA	NA	6.82654e-07	3.92894e-11	0.00968555	6.8227e-05	1.30149e-10	0.333249	0.000790648	0.621005	0.864426	0.541913	0.460406	0.0839764	0.81547	0.888784	0.768875	0.694747	0.0419143	0.940011	0.988472	0.951541	0.971585	0.999986	0.999913	0.999985	0.999789	0.99993	0.988659	0.0679427	0.0283906	-0.0927786	-0.101945	0.305234	0.042151	-0.0279375	0.0544323	-0.0582526
ILMN_2710538	NM_015792.1	NP_056607.1	Fbxo18	NA	NA	6.97796e-07	3.53903e-14	1.22856e-05	6.95897e-05	1.36597e-13	0.00150072	0.000256285	0.0164451	0.858162	0.584549	0.597667	0.749254	0.933751	0.784081	0.417799	0.891771	0.0200911	0.494093	0.988206	0.956291	0.978972	0.999986	0.999913	0.999985	0.999789	0.99993	0.577245	0.182755	-0.0111172	0.0467161	0.0317135	0.029599	-0.0068099	0.0199271	-0.0845365	-0.011388
ILMN_2593368	NM_145569.4	NP_663544.1	Mat2a	NA	NA	7.05292e-07	1.14225e-06	0.160906	7.01857e-05	2.96871e-06	0.999998	0.0050855	0.0932449	0.729653	0.479766	0.94272	0.00586047	0.625741	0.61747	0.741951	0.411243	0.124761	0.700094	0.980275	0.941627	0.998196	0.921629	0.999913	0.999985	0.999789	0.99993	0.858388	0.326445	0.0555495	0.0955078	0.0112422	0.326997	0.056276	-0.0697891	-0.0351094	-0.128221
ILMN_1212619	NM_027756.3	NP_082032.1	Mfap3l	NA	NA	7.37053e-07	4.85101e-31	0.00208087	7.31886e-05	6.15697e-30	0.110589	2.5412e-05	0.00796498	0.0413746	0.165545	0.295094	0.203993	0.975007	0.19445	0.908472	0.549149	0.00509593	0.406381	0.884577	0.887546	0.955845	0.999986	0.999913	0.999985	0.999789	0.99993	-0.607062	-0.360326	-0.110888	-0.130471	-0.0789609	-0.0969141	0.00221615	0.134138	0.0116979	0.074
ILMN_2798086	NM_199012.1	NP_950177.1	Fchsd2	NA	NA	7.61075e-07	7.13035e-31	1.6335e-06	7.54117e-05	8.9031e-30	0.000271314	0.000193759	0.116511	0.655169	0.99091	0.492583	0.818664	0.444616	0.404646	0.483094	0.98496	0.0168486	0.730122	0.972483	0.999664	0.971793	0.999986	0.999913	0.999985	0.999789	0.99993	-0.686794	-0.134247	0.0389766	-0.00102083	0.0682969	0.0248307	0.0688099	0.101852	0.058776	-0.0016875
ILMN_2591159	NM_024244.3	NP_077206.2	Fam13c	NA	NA	7.96688e-07	5.76971e-19	4.62925e-05	7.87714e-05	2.90429e-18	0.00481421	2.09217e-05	0.0804657	0.940556	0.60544	0.543807	0.731775	0.898171	0.956651	0.509851	0.545839	0.00455679	0.679556	0.994118	0.959178	0.975535	0.999986	0.999913	0.999985	0.999789	0.99993	-1.01317	-0.217297	-0.00734896	-0.0616641	0.0795833	-0.0574349	0.0224167	-0.00985677	0.106596	0.102513
ILMN_2607127	NM_009623.2	NP_033753.2	Adcy8	NA	NA	8.04455e-07	4.81777e-23	4.23027e-05	7.93695e-05	3.13849e-22	0.00448001	0.000598396	0.11446	0.416701	0.0745861	0.980613	0.333948	0.581236	0.464953	0.296642	0.795299	0.0351136	0.727807	0.947511	0.857031	0.999358	0.999986	0.999913	0.999985	0.999789	0.99993	-0.722961	-0.175232	-0.0781172	-0.166253	0.00235417	-0.102247	-0.0551432	-0.0720911	-0.0984245	-0.0273255
ILMN_1219253	NM_172907.2	NP_766495.1	Olfml1	NA	NA	8.0909e-07	4.84711e-46	0.428991	7.96565e-05	5.84362e-44	0.999998	0.009478	0.554317	0.135626	0.0471232	0.00682887	0.0254817	0.0682924	0.452503	0.697405	0.22383	0.175452	0.925341	0.904489	0.853057	0.867317	0.999986	0.999913	0.999985	0.999789	0.99993	-0.2395	-0.0215443	0.125138	0.14624	0.20143	-0.31001	-0.199448	-0.0968854	-0.0435469	0.147417
ILMN_2615276	NM_001083928.1	NP_001077397.1	Tle3	NA	NA	8.48357e-07	3.79911e-12	0.00311963	8.33447e-05	1.32413e-11	0.151468	0.00259618	0.00781659	0.285732	0.426949	0.986142	0.0616569	0.46989	0.488274	0.912705	0.989973	0.0858095	0.403045	0.931308	0.933137	0.999582	0.999986	0.999913	0.999985	0.999789	0.99993	0.621643	0.40701	0.135479	0.1065	-0.00171875	0.16799	0.0582917	0.0398073	0.0086276	0.000828125
ILMN_2936165	NM_007535.2	NP_031561.2	Bcl2a1c	NA	NA	9.12718e-07	3.42552e-36	0.00522542	8.93033e-05	7.58245e-35	0.22112	0.00605889	0.913421	0.149519	0.236347	0.0240123	0.00910949	0.0624492	0.526482	0.145922	0.61327	0.137005	0.989726	0.907633	0.906475	0.871242	0.999986	0.999913	0.999985	0.999789	0.99993	-0.334526	-0.0114323	0.183682	0.111826	0.239609	-0.161755	-0.113135	0.0576302	-0.0948125	-0.0292526
ILMN_2701515	NM_146191.3	NP_666303.3	Lrrk1	NA	NA	9.12876e-07	2.43945e-49	0.00254251	8.93033e-05	7.03993e-47	0.129293	0.00174122	0.00710074	0.0574332	0.0257327	0.27917	0.125519	0.317486	0.749717	0.437272	0.22038	0.0678114	0.394548	0.884577	0.845271	0.955408	0.999986	0.999913	0.999985	0.999789	0.99993	-0.595109	-0.275078	-0.157172	-0.217016	-0.089638	-0.158737	-0.117104	0.0288021	-0.0703333	-0.107229
ILMN_2982781	NM_021542.2	NP_067517.1	Kcnk5	NA	NA	9.42234e-07	7.68243e-24	0.00758864	9.19803e-05	5.28768e-23	0.288156	0.000300674	0.103129	0.593615	0.933628	0.277404	0.179694	0.990855	0.0443052	0.168983	0.440293	0.0226851	0.715536	0.965996	0.995551	0.955308	0.999986	0.999913	0.999985	0.999789	0.99993	-0.460026	-0.176099	0.0480755	0.00908073	0.08	-0.0918437	-0.00116406	0.0922344	0.0708307	0.0360677
ILMN_2778555	NM_001045516.1	NP_001038981.1	LOC192758	NA	NA	9.4514e-07	0.0699176	0.00428836	9.20584e-05	0.102864	0.192243	0.00163752	0.11821	0.14685	0.403645	0.0413341	0.0619138	0.752644	0.85487	0.832421	0.579734	0.0660355	0.732183	0.906452	0.929172	0.914843	0.999986	0.999913	0.999985	0.999789	0.99993	0.917924	0.360135	-0.207328	0.123781	-0.288104	0.37644	0.037026	-0.0302318	0.0380677	0.111411
ILMN_2702628	NM_021430.2	NP_067405.1	Rilpl1	NA	NA	9.47021e-07	4.68752e-30	5.20815e-08	9.20584e-05	5.41374e-29	1.23626e-05	5.28935e-05	0.00373952	0.598953	0.0535657	0.167876	0.789553	0.696394	0.755121	0.216955	0.728804	0.0079039	0.322745	0.966421	0.855844	0.941974	0.999986	0.999913	0.999985	0.999789	0.99993	0.719109	0.325453	-0.0635964	0.165044	0.12782	-0.0197734	-0.0315625	0.0237292	0.090026	0.0237604
ILMN_1252444	NM_133857.3	NP_598618.1	Usp53	NA	NA	1.0021e-06	5.45278e-17	1.89078e-05	9.72082e-05	2.45229e-16	0.00215568	2.03443e-05	0.190589	0.670466	0.570163	0.441145	0.911934	0.536376	0.798114	0.126241	0.682081	0.00455274	0.791595	0.974241	0.954156	0.971248	0.999986	0.999913	0.999985	0.999789	0.99993	0.722805	0.0941068	0.0312682	-0.0532682	0.0740365	0.0130182	0.0691562	-0.0260833	-0.111406	-0.0401615
ILMN_1242767	NM_010070.3	NP_034200.3	Dok1	NA	NA	1.01487e-06	6.56206e-31	3.03168e-08	9.82405e-05	8.22871e-30	7.69147e-06	0.000123843	0.0339471	0.139745	0.442496	0.321709	0.348965	0.549318	0.589624	0.332318	0.905166	0.0129454	0.581322	0.906331	0.935796	0.956127	0.999986	0.999913	0.999985	0.999789	0.99993	0.92993	0.302526	0.176232	0.075776	0.121706	-0.0965547	-0.0547031	-0.0569036	-0.0902161	0.0145521
ILMN_1257547	NM_145711.3	NP_663757.2	Tox	NA	NA	1.03701e-06	7.43913e-28	1.08373e-06	0.000100173	7.06633e-27	0.000188121	0.000131837	0.0529052	0.285874	0.130766	0.325248	0.726098	0.353586	0.942332	0.903289	0.200703	0.0134675	0.635198	0.931308	0.881384	0.956127	0.999986	0.999913	0.999985	0.999789	0.99993	1.01943	0.29843	0.15718	0.203141	0.125961	0.0429115	0.115685	0.0130755	0.0158099	0.151349
ILMN_2615837	NM_145529.2	NP_663504.1	Cstf3	NA	NA	1.07962e-06	0.00262336	4.4083e-06	0.000104072	0.00505198	0.000622474	1.45302e-05	0.0553947	0.0466141	0.105567	0.294563	0.369257	0.344646	0.573256	0.79083	0.179385	0.00353115	0.640749	0.884577	0.869608	0.955845	0.999986	0.999913	0.999985	0.999789	0.99993	0.847797	0.176411	-0.0985911	0.192427	-0.0912318	0.134724	0.108128	0.0824089	0.033474	0.182453
ILMN_2756435	NM_009883.3	NP_034013.1	Cebpb	NA	NA	1.10067e-06	8.11911e-41	0.0564013	0.000105879	3.64327e-39	0.833487	4.18189e-05	0.174031	0.303246	0.58514	0.704808	0.00181556	0.937862	0.223849	0.204881	0.875442	0.00684733	0.776976	0.931882	0.956291	0.986557	0.689166	0.999913	0.999985	0.999789	0.99993	0.444021	0.116146	-0.0578125	-0.0332344	-0.0267917	0.347669	0.00714323	0.190799	0.114245	-0.0145052
ILMN_2761082	NM_009621.3	NP_033751.2	Adamts1	NA	NA	1.1466e-06	0.000869886	0.000303129	0.000110068	0.00178057	0.0237635	0.000595346	0.194424	0.655472	0.851866	0.620182	0.250987	0.413408	0.346794	0.979708	0.625348	0.0350185	0.794853	0.972483	0.986632	0.980044	0.999986	0.999913	0.999985	0.999789	0.99993	0.629122	0.131607	0.0487734	-0.0164818	0.0572448	0.130174	-0.0950104	0.114289	-0.00283854	0.0536979
ILMN_2719803	NM_019992.3	NP_064376.1	Stap1	NA	NA	1.16349e-06	2.44872e-11	0.0803026	0.000111458	8.19566e-11	0.938568	0.000224301	0.178617	0.0900545	0.698678	0.572719	0.260167	0.601496	0.208766	0.7642	0.784425	0.0185489	0.782864	0.889179	0.96988	0.978134	0.999986	0.999913	0.999985	0.999789	0.99993	-0.496307	-0.129914	0.194628	0.0284818	0.0498411	-0.137763	-0.0554922	0.227633	-0.0365234	0.0381146
ILMN_2703079	NM_008988.2	NP_033014.1	Punc	NA	NA	1.17374e-06	0.00062688	2.39214e-05	0.000112207	0.00130444	0.00265516	6.24076e-05	0.0142047	0.989708	0.313292	0.986177	0.195802	0.429971	0.525313	0.615741	0.580345	0.00859315	0.474601	0.99897	0.91449	0.999582	0.999986	0.999913	0.999985	0.999789	0.99993	0.953865	0.437628	-0.00217448	0.117917	0.00202865	0.100651	0.103721	0.0728359	0.0511927	0.0317187
ILMN_2482390	NM_198091.2	NP_932759.1	Usp2	NA	NA	1.18072e-06	0.0666135	0.0390077	0.000112642	0.0984859	0.725973	0.000795246	0.0247959	0.432711	0.431122	0.474414	0.00619904	0.283485	0.822857	0.271739	0.872642	0.0420615	0.551147	0.948397	0.933275	0.971585	0.936915	0.999913	0.999985	0.999789	0.99993	0.76644	0.279094	0.0878021	0.0793594	0.0807396	0.28074	0.0925312	0.0276276	0.0998099	-0.0160781
ILMN_2680770	NM_021476.4	NP_067451.2	Cysltr1	NA	NA	1.19963e-06	1.91691e-29	6.90206e-06	0.00011421	2.09345e-28	0.000926441	0.00129344	0.953975	0.0595728	0.25671	0.387074	0.177895	0.11982	0.666823	0.337498	0.179532	0.0572609	0.992824	0.884577	0.910703	0.966802	0.999986	0.999913	0.999985	0.999789	0.99993	-0.541339	0.00584375	0.188922	0.104044	0.115044	-0.114477	-0.161833	-0.0475234	-0.0925625	-0.129922
ILMN_2522863	NM_001081125.1	NP_001074594.1	Gli2	NA	NA	1.2225e-06	7.09289e-17	4.02362e-09	0.000116147	3.17106e-16	1.33659e-06	9.04196e-05	0.0091409	0.412668	0.277262	0.353316	0.230757	0.416481	0.951257	0.346199	0.739447	0.0107052	0.428499	0.947511	0.910899	0.960129	0.999986	0.999913	0.999985	0.999789	0.99993	1.00168	0.533464	0.0936172	0.144086	-0.0880391	-0.158253	-0.0869688	-0.00671875	-0.120141	-0.0346745
ILMN_2886828	NM_011243.1	NP_035373.1	Rarb	NA	NA	1.2295e-06	0.00315594	9.6471e-06	0.000116572	0.00601686	0.00125832	0.000326123	0.0271413	0.151988	0.0980943	0.771484	0.860564	0.989003	0.578667	0.513164	0.338191	0.0236874	0.557285	0.907633	0.86357	0.988804	0.999986	0.999913	0.999985	0.999789	0.99993	-0.630534	-0.23901	-0.161664	-0.126151	0.0156484	0.0157526	-0.00122396	-0.0501823	0.0647083	0.0930495
ILMN_2647484	NM_008858.3	NP_032884.2	Prkd1	NA	NA	1.25139e-06	1.26458e-25	0.152101	0.000118405	9.98642e-25	0.999998	0.374069	0.309716	0.0693999	0.336592	0.244798	0.000769271	0.566405	0.858379	0.759865	0.421379	0.80254	0.843316	0.884577	0.916973	0.952005	0.458925	0.999913	0.999985	0.999789	0.99993	0.101857	-0.138484	-0.240469	-0.11525	-0.139036	0.310312	0.0309818	0.0114375	0.0138906	0.0478281
ILMN_1249264	NM_011068.1	NP_035198.1	Pex11a	NA	NA	1.25767e-06	6.42422e-19	9.19728e-06	0.000118514	3.22742e-18	0.0012099	0.000169405	0.465995	0.890925	0.272517	0.482166	0.760298	0.465044	0.343083	0.14241	0.127203	0.0155201	0.89848	0.991012	0.910899	0.971793	0.999986	0.999913	0.999985	0.999789	0.99993	0.800305	0.127656	-0.0169115	0.148549	0.0887161	-0.00778646	-0.0544375	-0.0827682	-0.0600677	-0.046888
ILMN_1227458	NM_001004363.1	NP_001004363.1	Nuak1	NA	NA	1.25731e-06	1.5942e-38	5.2282e-06	0.000118514	4.95359e-37	0.000722775	0.000158111	0.00220277	0.466759	0.00676276	0.203123	0.295018	0.342101	0.169394	0.338	0.0292652	0.0148118	0.271647	0.952433	0.728172	0.945996	0.999986	0.999913	0.999985	0.999789	0.99993	0.68213	0.441818	0.0686719	0.361276	0.110919	0.140797	0.0824297	0.115312	-0.0979792	0.147143
ILMN_1220939	NM_013512		Epb4.1l4a	NA	NA	1.34507e-06	2.71035e-41	0.0262802	0.000126492	1.31182e-39	0.607946	4.60024e-05	0.00174365	0.136204	0.0043876	0.183085	0.0310528	0.469122	0.938972	0.235537	0.854471	0.00719582	0.257225	0.905096	0.728172	0.943124	0.999986	0.999913	0.999985	0.999789	0.99993	-0.445206	-0.249367	-0.123453	-0.201823	-0.0853906	-0.170992	-0.054849	0.00505729	0.0782865	-0.0153932
ILMN_1256102	XM_972667.1	XP_977761.1	LOC669001	NA	NA	1.40037e-06	2.45746e-23	6.56543e-08	0.000131424	1.62939e-22	1.50822e-05	4.58296e-05	0.00196521	0.0493587	0.224269	0.126196	0.982441	0.391974	0.668745	0.286993	0.268189	0.00719582	0.268209	0.884577	0.90133	0.934626	0.999986	0.999913	0.999985	0.999789	0.99993	0.8165	0.282664	0.136091	0.0855417	0.149529	-0.00167708	0.0801615	0.0385729	0.10313	0.128542
ILMN_2653132	NM_020008.1	NP_064392.1	Clec7a	NA	NA	1.41622e-06	2.73945e-29	0.000407403	0.000132374	2.95196e-28	0.0304885	0.000734856	0.301449	0.779111	0.791525	0.529454	0.0303587	0.0975254	0.691029	0.27271	0.371927	0.0395627	0.839757	0.983089	0.979197	0.974604	0.999986	0.999913	0.999985	0.999789	0.99993	-1.04418	-0.179133	0.0430781	-0.0560625	0.124747	-0.196633	-0.131594	0.0450677	-0.0919557	-0.0547422
ILMN_1233545	NM_029999.3	NP_084275.3	Lbh	NA	NA	1.41389e-06	1.55174e-08	2.91676e-07	0.000132374	4.47169e-08	5.7802e-05	0.0001242	0.00548971	0.689373	0.66568	0.930738	0.76482	0.300515	0.685112	0.938714	0.836059	0.0129454	0.363247	0.976827	0.966589	0.997561	0.999986	0.999913	0.999985	0.999789	0.99993	-1.10631	-0.367482	0.0339089	-0.0695417	0.00982812	0.0373203	0.207841	0.0480807	-0.00789062	0.0261536
ILMN_1249634	NM_177595.3	NP_808263.1	Mkx	NA	NA	1.43567e-06	0.00289639	0.000342439	0.000133921	0.00554813	0.0262578	0.00421098	0.246381	0.0152491	0.0192527	0.247288	0.86042	0.636861	0.168142	0.352675	0.96224	0.112759	0.820067	0.868295	0.826528	0.952005	0.999986	0.999913	0.999985	0.999789	0.99993	0.470216	-0.143198	-0.25369	-0.256805	-0.154784	0.0187057	-0.0569453	-0.129039	-0.0919063	0.00401562
ILMN_2747507	NM_011256.1	NP_035386.1	Pitpnm2	NA	NA	1.443e-06	1.32453e-19	0.109475	0.000134333	6.94513e-19	0.999998	0.000540144	0.0210895	0.0611743	0.627947	0.248449	0.0446988	0.768983	0.361748	0.581901	0.178307	0.0331025	0.527013	0.884577	0.961614	0.952005	0.999986	0.999913	0.999985	0.999789	0.99993	0.332307	0.267799	-0.161018	0.0387344	-0.131573	0.251414	-0.0368073	-0.0894609	-0.0650859	-0.118279
ILMN_1254577	XM_980696.2	XP_985790.2	AI607873	NA	NA	1.47605e-06	7.8516e-30	1.1555e-05	0.000137133	8.91637e-29	0.00144367	2.91903e-05	0.000135016	0.0237923	0.00372507	0.0835199	0.382081	0.551713	0.666386	0.152375	0.337729	0.00545681	0.0764704	0.879858	0.714391	0.93446	0.999986	0.999913	0.999985	0.999789	0.99993	1.15365	0.881255	0.489599	0.618674	0.272078	0.0840234	-0.0693984	0.0722604	-0.126224	-0.104359
ILMN_1259182	NM_008156.2	NP_032182.2	Gpld1	NA	NA	1.48173e-06	1.54625e-28	9.88851e-08	0.000137384	1.55922e-27	2.15324e-05	6.17941e-05	0.00740455	0.41916	0.141414	0.0842601	0.233728	0.777075	0.507153	0.557836	0.802518	0.00856841	0.4001	0.947783	0.883795	0.93446	0.999986	0.999913	0.999985	0.999789	0.99993	0.886685	0.407312	0.0777266	0.189583	0.19087	-0.0762891	0.0196641	-0.0361797	-0.0560885	0.0276224
ILMN_2755936	NM_026864.1	NP_081140.1	Rasl11a	NA	NA	1.48649e-06	6.47626e-41	0.00125724	0.000137549	2.93882e-39	0.0759814	0.0207273	0.479486	0.127566	0.639364	0.0464557	0.0724604	0.526054	0.4159	0.904171	0.128286	0.26442	0.902965	0.899843	0.964695	0.914843	0.999986	0.999913	0.999985	0.999789	0.99993	0.430182	0.0981068	-0.225695	-0.0656536	-0.347148	0.148216	0.0390651	0.104534	0.013276	-0.0805391
ILMN_1225141	NM_019455.3	NP_062328.2	Ptgds2	NA	NA	1.50091e-06	9.92193e-26	0.0162924	0.000138329	7.888e-25	0.456483	0.0015915	0.482867	0.287851	0.72194	0.59135	0.0518198	0.384175	0.453877	0.212758	0.389479	0.0648024	0.903953	0.931308	0.972372	0.978972	0.999986	0.999913	0.999985	0.999789	0.99993	-0.611065	-0.0928099	0.232292	0.0574193	0.0726927	-0.239237	-0.10468	0.0863073	-0.128589	-0.0945313
ILMN_1244161	NM_019731.1	NP_062705.1	Nme4	NA	NA	1.50069e-06	1.00909e-39	5.84402e-05	0.000138329	3.76971e-38	0.00594365	2.05295e-05	0.0130364	0.535509	0.187218	0.473482	0.28486	0.925286	0.935806	0.876168	0.506152	0.00455274	0.46974	0.960258	0.892502	0.971585	0.999986	0.999913	0.999985	0.999789	0.99993	-0.638237	-0.262237	-0.0351536	-0.152544	-0.0475807	-0.0825807	0.00615885	0.00753125	0.0111927	-0.0700573
ILMN_3127335	NM_001040088.1	NP_001035177.1	Sytl2	NA	NA	1.51332e-06	1.35923e-28	9.4336e-07	0.000139195	1.37755e-27	0.00016818	0.000349843	0.00765447	0.854177	0.10229	0.538026	0.867221	0.456638	0.537586	0.342023	0.790236	0.0246997	0.4001	0.987937	0.868813	0.975348	0.999986	0.999913	0.999985	0.999789	0.99993	-1.01148	-0.486086	-0.0191719	-0.240263	-0.0801224	0.0170755	0.0797422	0.0711979	0.0921875	-0.0390833
ILMN_2471128	NM_177118		A830073O21Rik	NA	NA	1.51721e-06	3.17969e-20	1.02555e-05	0.000139275	1.72931e-19	0.00131904	9.17409e-05	0.00300892	0.969581	0.170794	0.731703	0.190449	0.94959	0.760462	0.972094	0.798002	0.0107565	0.294444	0.997073	0.887546	0.988175	0.999986	0.999913	0.999985	0.999789	0.99993	-0.689651	-0.27119	0.0024375	-0.075138	0.0342786	-0.0519167	-0.0055026	-0.023013	0.00307292	-0.0268385
ILMN_2638404	NM_133865.2	NP_598626.2	Dclre1b	NA	NA	1.52237e-06	4.68411e-13	0.021702	0.000139472	1.70652e-12	0.542539	0.00108824	0.522147	0.510399	0.743907	0.368925	0.246126	0.9232	0.345146	0.970022	0.296526	0.0510137	0.917553	0.958177	0.97474	0.963395	0.999986	0.999913	0.999985	0.999789	0.99993	0.441042	0.0533099	0.051513	-0.0235391	-0.073599	0.127646	0.0088776	0.0993437	0.00373698	-0.100214
ILMN_2622354	NM_025404.1	NP_079680.1	Arfl4	NA	NA	1.53276e-06	9.75278e-09	7.03436e-08	0.000140146	2.84548e-08	1.60002e-05	7.64779e-05	0.827044	0.295751	0.267243	0.598942	0.855938	0.722903	0.579095	0.540316	0.922982	0.00958536	0.979378	0.931588	0.910899	0.978972	0.999986	0.999913	0.999985	0.999789	0.99993	1.37744	-0.028888	-0.141063	-0.130552	-0.052026	-0.0373542	0.0486979	0.0884609	0.117271	0.0257083
ILMN_2455304	NM_009793		Camk4	NA	NA	1.54609e-06	2.42676e-48	1.95159e-07	0.000141086	5.49281e-46	4.02288e-05	0.000173625	0.0208515	0.0290653	0.0501228	0.482358	0.98269	0.958201	0.528624	0.266049	0.587152	0.0158126	0.526984	0.884361	0.853057	0.971793	0.999986	0.999913	0.999985	0.999789	0.99993	-0.591448	-0.328284	-0.149938	-0.125219	0.0497448	-0.000960938	-0.0018776	-0.0326224	-0.0334583	-0.0437552
ILMN_2645662	NM_026436.3	NP_080712.1	Tmem86a	NA	NA	1.57069e-06	7.46247e-32	0.000917214	0.000143047	1.03912e-30	0.0592328	4.45383e-05	0.719711	0.271283	0.0251072	0.0144727	0.537301	0.377828	0.500538	0.171143	0.609446	0.00712916	0.959506	0.930124	0.845271	0.867317	0.999986	0.999913	0.999985	0.999789	0.99993	-0.529797	0.0333724	0.0743672	0.241893	0.155818	-0.0664818	-0.0490781	0.119417	0.0840495	0.0429219
ILMN_2432550	NM_144551.3		Trib2	NA	NA	1.65572e-06	3.62467e-36	6.96746e-06	0.000150494	8.00026e-35	0.000932509	6.84764e-05	0.00271877	0.241138	0.883402	0.853625	0.778972	0.939296	0.948109	0.963851	0.85309	0.0090338	0.287975	0.921284	0.990707	0.994144	0.999986	0.999913	0.999985	0.999789	0.99993	-0.913573	-0.351044	-0.0918307	-0.0160339	-0.016013	-0.0478724	0.0132943	0.011362	-0.00802604	-0.0359141
ILMN_2959291	NM_009477.1	NP_033503.1	Upp1	NA	NA	1.6722e-06	2.10051e-27	0.0477473	0.000151694	1.90952e-26	0.791913	0.00597798	0.0924053	0.952459	0.782572	0.688851	0.0100471	0.0416876	0.848511	0.400797	0.39161	0.136175	0.69873	0.9954	0.977876	0.986255	0.999986	0.999913	0.999985	0.999789	0.99993	-0.668227	-0.250727	0.00791667	-0.0446328	-0.0514766	-0.240914	-0.0889375	-0.0129635	0.111409	-0.0773229
ILMN_2447100			D15Mit260	NA	NA	1.74732e-06	1.65593e-23	0.000970678	0.000158197	1.11297e-22	0.0619891	0.00125211	0.0214673	0.0532198	0.211905	0.0756769	0.758828	0.126941	0.0320965	0.0204318	0.067354	0.0561855	0.529776	0.884577	0.899589	0.926872	0.999986	0.999913	0.999985	0.999789	0.99993	0.32975	0.130193	-0.230714	-0.0862969	-0.175005	-0.0153932	-0.106576	-0.120823	-0.154432	-0.127206
ILMN_1229957	NM_010549.2	NP_034679.1	Il11ra1	NA	NA	1.77196e-06	1.16426e-37	0.284753	0.000159802	3.1401e-36	0.999998	0.00768407	0.265389	0.544536	0.850701	0.678587	0.0101861	0.638187	0.501117	0.263544	0.278604	0.156301	0.825694	0.961381	0.986573	0.985093	0.999986	0.999913	0.999985	0.999789	0.99993	0.388914	0.149568	0.0877604	0.024263	0.0502552	0.510169	-0.0540286	-0.104099	-0.118521	-0.125039
ILMN_2744164	NM_153533.2	NP_705761.2	Tenc1	NA	NA	1.76954e-06	1.51015e-17	1.52803e-05	0.000159802	7.00307e-17	0.00179074	0.00109601	0.000149241	0.0731222	0.309463	0.126794	0.315847	0.556446	0.198945	0.521474	0.523063	0.0512503	0.0764704	0.885935	0.914465	0.934626	0.999986	0.999913	0.999985	0.999789	0.99993	0.784268	0.384318	0.0888464	0.077138	0.121401	0.0907865	0.054	0.0931901	0.0704583	0.0541641
ILMN_2775022	NM_173408		BC030335	NA	NA	1.77994e-06	0.142619	9.52138e-07	0.000160208	0.194044	0.000169092	0.000192736	0.0167792	0.0536883	0.0994011	0.199626	0.912886	0.583736	0.660976	0.479328	0.76558	0.0167913	0.495041	0.884577	0.865289	0.945597	0.999986	0.999913	0.999985	0.999789	0.99993	0.783755	0.162029	0.139659	0.0939167	0.118487	-0.0139766	-0.0439818	-0.0493958	0.0546562	-0.0238698
ILMN_3094013	NM_175341.3	NP_780550.1	Mbnl2	NA	NA	1.82792e-06	5.22585e-32	0.557122	0.000164207	7.37915e-31	0.999998	0.000303264	0.0686604	0.197204	0.606247	0.199147	0.0498532	0.859348	0.800768	0.801411	0.473244	0.0226861	0.663917	0.913268	0.959178	0.945149	0.999986	0.999913	0.999985	0.999789	0.99993	0.469266	0.115885	-0.0863125	0.0252214	-0.108107	0.295328	-0.0204219	-0.0421354	-0.020526	-0.0643411
ILMN_2769884	NM_010512.3	NP_034642.1	Igf1	NA	NA	1.83809e-06	6.53328e-34	0.409318	0.0001648	1.12984e-32	0.999998	0.000556979	0.625864	0.00821813	0.0530594	0.00912787	0.0711977	0.998775	0.294444	0.816076	0.495696	0.0337949	0.941294	0.845612	0.854903	0.867317	0.999986	0.999913	0.999985	0.999789	0.99993	-0.384964	0.033875	0.235542	0.146294	0.225557	-0.230174	0.000166667	0.278099	-0.0249245	0.0953906
ILMN_2552800	AK037294		A130004B21Rik	NA	NA	1.84531e-06	2.4087e-13	0.00115892	0.000165127	8.91608e-13	0.0711595	0.150894	0.0334103	0.0255344	0.0258242	0.0221325	0.293123	0.0256713	0.00236884	0.315394	0.083089	0.604779	0.57873	0.879858	0.845271	0.871242	0.999986	0.999913	0.999985	0.999789	0.99993	0.113721	-0.172336	-0.213547	-0.305969	-0.207276	-0.0445964	-0.114487	-0.168305	-0.0628099	-0.0827734
ILMN_2955671	NM_175121.3	NP_780330.2	Slc38a2	NA	NA	1.88529e-06	1.63631e-10	1.72945e-05	0.000167303	5.24652e-10	0.00199639	0.00013673	0.153214	0.295427	0.84319	0.958509	0.627488	0.782625	0.812851	0.925637	0.49137	0.0137546	0.763256	0.931588	0.985207	0.998345	0.999986	0.999913	0.999985	0.999789	0.99993	1.25319	0.215018	-0.200427	-0.044724	-0.00829167	0.0782917	-0.0307786	-0.0429818	-0.0153203	0.105299
ILMN_1251229	NM_028195.3	NP_082471.2	Cyth4	NA	NA	1.88856e-06	1.35579e-32	0.000133261	0.000167303	2.04448e-31	0.0120651	0.0130846	0.0192499	0.0141995	0.473001	0.0309836	0.674706	0.222213	0.0377795	0.551819	0.360168	0.209493	0.517545	0.856771	0.93944	0.885131	0.999986	0.999913	0.999985	0.999789	0.99993	-0.387115	0.224971	0.266594	0.0810208	0.201477	0.0318229	0.0449714	0.250062	0.0484297	-0.037625
ILMN_2755666	NM_019456		Apbb1ip	NA	NA	1.88734e-06	5.15504e-37	0.000235275	0.000167303	1.26881e-35	0.0192617	0.00238551	0.0313818	0.0229295	0.0602974	0.103132	0.272084	0.115512	0.262687	0.468625	0.0966205	0.0817281	0.572378	0.879858	0.856439	0.934626	0.999986	0.999913	0.999985	0.999789	0.99993	-0.326174	0.205451	0.235654	0.231995	0.13425	-0.112326	-0.102992	0.0968802	-0.0417344	-0.111846
ILMN_1242474	NM_144538.2	NP_653121.1	Rab3il1	NA	NA	1.89137e-06	4.58788e-26	2.22566e-05	0.000167303	3.74542e-25	0.00250042	0.000877771	0.132583	0.754428	0.759978	0.277663	0.509404	0.899964	0.899056	0.939947	0.792694	0.044686	0.744479	0.981638	0.975678	0.955308	0.999986	0.999913	0.999985	0.999789	0.99993	-0.724224	-0.11906	0.0489453	0.0282422	0.0842813	-0.0499115	0.00885417	0.00963281	0.00707031	-0.015487
ILMN_1220617	NM_021877.2	NP_068677.2	Hr	NA	NA	1.88781e-06	7.76967e-09	0.00615258	0.000167303	2.28144e-08	0.24897	0.000181357	0.414961	0.0764262	0.278463	0.269112	0.390101	0.98015	0.577984	0.586848	0.345934	0.0161152	0.883092	0.888879	0.910899	0.954163	0.999986	0.999913	0.999985	0.999789	0.99993	0.629935	0.062763	-0.109547	-0.0997734	0.0985938	0.17662	-0.00238802	-0.0611328	0.0499427	0.0948073
ILMN_1254016	NM_001008533.2	NP_001008533.1	Adora1	NA	NA	1.87651e-06	9.86657e-33	0.0635723	0.000167303	1.51255e-31	0.86931	0.00132401	0.0150369	0.469184	0.279628	0.193679	0.123402	0.409262	0.351325	0.928723	0.669579	0.0580198	0.482528	0.952433	0.910899	0.944411	0.999986	0.999913	0.999985	0.999789	0.99993	0.367393	0.288917	-0.0756771	0.0666042	-0.0837969	0.120521	0.0882656	-0.0720026	0.00864323	-0.0333464
ILMN_1227018	NM_010554		Il1a	NA	NA	1.98754e-06	1.01572e-13	0.0838292	0.000175474	3.82513e-13	0.952443	0.00109736	0.132832	0.00910415	0.310963	0.416837	0.573888	0.493671	0.168601	0.228448	0.90542	0.0512503	0.744736	0.845612	0.91449	0.96888	0.999986	0.999913	0.999985	0.999789	0.99993	-0.27087	0.0651745	0.142148	0.0774115	0.0304375	-0.0588281	0.0538932	0.112172	0.115	0.0108854
ILMN_1226732	AK037631		A130030M01Rik	NA	NA	2.03189e-06	9.63579e-05	0.00118311	0.000179047	0.000217737	0.0722605	0.00278824	0.000578424	0.202074	0.147469	0.62151	0.200546	0.446126	0.41854	0.720559	0.690853	0.0895301	0.162422	0.913268	0.88552	0.980054	0.999986	0.999913	0.999985	0.999789	0.99993	0.470945	0.268203	0.0524375	-0.0779948	-0.03425	0.138849	0.056763	0.0734193	0.0352995	0.0313385
ILMN_2699052	NM_153529.1	NP_705757.1	Nrn1	NA	NA	2.08489e-06	1.28795e-36	2.81321e-06	0.000183367	2.99445e-35	0.000424501	0.000315873	0.43356	0.481407	0.393183	0.481474	0.882036	0.915289	0.853941	0.541707	0.526102	0.0233322	0.889937	0.953445	0.929172	0.971793	0.999986	0.999913	0.999985	0.999789	0.99993	-0.738174	-0.0815833	0.0893281	-0.0956198	-0.0902083	0.0147188	0.00939323	0.0163828	0.0545964	0.0656458
ILMN_2829604	NM_007378.1	NP_031404.1	Abca4	NA	NA	2.10389e-06	3.17879e-07	0.104228	0.000184687	8.52564e-07	0.999998	0.00225107	0.107974	0.0173726	0.898685	0.920196	0.00330078	0.848087	0.568396	0.352569	0.261676	0.0797093	0.719532	0.868295	0.991491	0.996509	0.779662	0.999913	0.999985	0.999789	0.99993	0.254018	0.158096	0.167406	-0.00798698	-0.0100234	0.396643	0.0181927	0.0629349	0.0808437	-0.084276
ILMN_2923717	NM_175462.3	NP_780671.2	Kcnt1	NA	NA	2.18458e-06	2.114e-15	0.205492	0.000191406	8.69669e-15	0.999998	0.000179523	0.0231606	0.838685	0.14056	0.673107	0.0114316	0.360705	0.686581	0.713415	0.299668	0.0160744	0.539565	0.986346	0.883795	0.984842	0.999986	0.999913	0.999985	0.999789	0.99993	0.530078	0.250628	-0.0243385	-0.0891693	0.0456224	0.272625	0.120792	-0.0583073	0.0410443	-0.084388
ILMN_1237886	NM_007930.3	NP_031956.3	Enc1	NA	NA	2.19969e-06	1.92389e-45	2.45095e-06	0.000192364	2.00527e-43	0.000377234	2.24731e-05	0.634492	0.229969	0.0450214	0.0238919	0.849844	0.974317	0.509726	0.973401	0.89428	0.0047819	0.943788	0.920337	0.852426	0.871242	0.999986	0.999913	0.999985	0.999789	0.99993	-0.539466	-0.0294479	0.10681	0.184956	0.164612	-0.013112	0.00282552	-0.0641276	0.00397135	0.00771875
ILMN_3144289	NM_011632.2	NP_035762.2	Traf3	NA	NA	2.22678e-06	2.09642e-20	0.000310416	0.000194365	1.15293e-19	0.0242935	0.00116404	0.0545312	0.328109	0.419718	0.581835	0.55498	0.93509	0.10487	0.508724	0.766483	0.0530978	0.638095	0.934242	0.931856	0.97832	0.999986	0.999913	0.999985	0.999789	0.99993	-0.576815	-0.199607	0.0834297	-0.0737448	0.0533333	-0.0415521	-0.00650521	0.11718	0.0699661	-0.0178776
ILMN_2702122	NM_023695.2	NP_076184.1	Crybb1	NA	NA	2.28176e-06	3.74739e-22	0.000163949	0.000198789	2.30218e-21	0.0141764	8.27023e-05	0.00753901	0.043096	0.0191121	0.442734	0.0542238	0.287551	0.460612	0.206356	0.246885	0.0100228	0.4001	0.884577	0.826528	0.971248	0.999986	0.999913	0.999985	0.999789	0.99993	0.709586	0.474034	0.22474	0.373805	0.097112	0.0933151	0.100802	-0.0381745	0.0855938	0.0954818
ILMN_2631171	NM_001033171.2	NP_001028343.2	Klrg2	NA	NA	2.45291e-06	2.69585e-28	3.58743e-07	0.000213297	2.65638e-27	6.87328e-05	0.000232361	0.697191	0.823244	0.987923	0.855239	0.567466	0.316204	0.184997	0.217701	0.560407	0.0189664	0.9555	0.985428	0.999571	0.994144	0.999986	0.999913	0.999985	0.999789	0.99993	0.605318	0.0302057	0.0180339	0.00155729	0.0139349	0.0255964	0.0519974	0.0895859	0.0895651	0.0382448
ILMN_2654754	NM_010329.1		Gp38	NA	NA	2.48113e-06	1.00965e-45	0.00751353	0.000215346	1.1343e-43	0.286246	0.0213767	0.976215	0.0361402	0.0154708	0.1373	0.00236402	0.109548	0.858515	0.720456	0.509648	0.269163	0.996457	0.884577	0.813892	0.934626	0.744341	0.999913	0.999985	0.999789	0.99993	-0.18862	-0.00194271	-0.0815911	-0.0852812	-0.0953177	-0.438135	-0.167674	-0.0182917	-0.0298802	-0.0664349
ILMN_2902979	NM_007987.1	NP_032013.1	Fas	NA	NA	2.48789e-06	1.43804e-51	0.00549123	0.000215527	8e-49	0.228425	0.000214855	0.233832	0.0977527	0.915777	0.279417	0.520265	0.263043	0.475934	0.336335	0.0754985	0.0180377	0.815717	0.89458	0.993992	0.955408	0.999986	0.999913	0.999985	0.999789	0.99993	-0.41782	-0.078375	0.124458	-0.005375	0.0792917	-0.0340078	-0.0715859	0.0959089	0.0533542	0.118878
ILMN_2709179	NM_026189.2		2310005P05Rik	NA	NA	2.50923e-06	1.07892e-21	0.0104125	0.000216969	6.41324e-21	0.349917	0.0586601	0.0521822	0.207041	0.660392	0.295433	0.00135427	0.304503	0.682271	0.975843	0.511545	0.424834	0.635198	0.913268	0.966589	0.955845	0.601993	0.999913	0.999985	0.999789	0.99993	-0.272023	-0.25094	-0.134622	-0.0628411	0.158695	-0.550125	-0.120711	0.0478828	0.00332812	-0.0848542
ILMN_2775307	NM_008485.3	NP_032511.3	Lamc2	NA	NA	2.6147e-06	3.40411e-21	1.25491e-07	0.000225666	1.96329e-20	2.67024e-05	0.00433107	0.228495	0.136784	0.490674	0.00961125	0.431417	0.284062	0.993342	0.618164	0.0102931	0.114538	0.811369	0.905096	0.943804	0.867317	0.999986	0.999913	0.999985	0.999789	0.99993	0.410531	-0.0845781	-0.151016	-0.0545286	-0.243839	0.0326927	0.0681016	0.000447917	-0.0216146	0.132523
ILMN_2675223	NM_021293.2	NP_067268.1	Cd33	NA	NA	2.63207e-06	4.00904e-41	1.68154e-05	0.000226741	1.89666e-39	0.00195084	0.000247446	0.0178981	0.0541215	0.541562	0.508141	0.713194	0.22958	0.246356	0.560873	0.990786	0.0197686	0.505316	0.884577	0.951449	0.973129	0.999986	0.999913	0.999985	0.999789	0.99993	-0.507076	-0.21043	0.118052	-0.0562839	0.0384766	-0.0192057	0.103609	0.079987	-0.0254245	-0.00128125
ILMN_2596979	NM_025980.2	NP_080256.2	Nrarp	NA	NA	2.70391e-06	1.79362e-44	0.318985	0.000232496	1.58961e-42	0.999998	0.016704	0.127706	0.270275	0.777201	0.196021	0.00295404	0.111828	0.0542534	0.182533	0.204151	0.237759	0.741394	0.929797	0.977077	0.944729	0.765267	0.999913	0.999985	0.999789	0.99993	-0.318466	-0.181352	-0.136807	0.0282187	-0.132932	-0.50031	-0.14293	-0.195677	-0.137315	-0.108411
ILMN_2624018	NM_023240.2	NP_075729.2	Eef1d	NA	NA	2.7113e-06	1.48594e-28	0.0093589	0.000232698	1.5007e-27	0.326388	2.87531e-05	0.00505542	0.184693	0.0858467	0.228339	0.16436	0.377398	0.861435	0.399703	0.439365	0.00544116	0.35403	0.913268	0.860368	0.949196	0.999986	0.999913	0.999985	0.999789	0.99993	0.366479	0.0785964	0.0743203	0.0484036	0.0363828	0.131461	0.0791484	0.0155156	0.0740625	0.0687448
ILMN_3129213	NM_001002272.2	NP_001002272.1	Tro	NA	NA	2.72997e-06	4.33772e-35	4.72152e-06	0.000233866	8.51936e-34	0.000660641	2.73699e-06	0.109192	0.45205	0.75043	0.384474	0.972404	0.916104	0.917481	0.78276	0.956837	0.00119224	0.720125	0.950564	0.97506	0.966455	0.999986	0.999913	0.999985	0.999789	0.99993	1.22272	0.284646	-0.112208	0.0281328	-0.09	0.00926042	-0.0250104	0.0225026	-0.0718151	-0.012026
ILMN_1240471	NM_026159.4	NP_080435.3	Retsat	NA	NA	2.83897e-06	1.20434e-42	0.047618	0.000242753	7.4945e-41	0.791066	0.000205952	0.00271922	0.707354	0.0282829	0.173362	0.0962273	0.404804	0.852849	0.797929	0.942819	0.0175455	0.287975	0.97761	0.845271	0.942155	0.999986	0.999913	0.999985	0.999789	0.99993	0.606737	0.397872	0.0363724	0.210661	0.106396	0.219945	0.051763	-0.0241693	-0.0127005	-0.00572396
ILMN_2662450	NM_009822.1	NP_033952.1	Runx1t1	NA	NA	2.99812e-06	1.60355e-42	8.16891e-08	0.000255888	9.72963e-41	1.81342e-05	5.8012e-05	0.597768	0.105372	0.050228	0.254495	0.245693	0.473907	0.616492	0.731564	0.142483	0.00829859	0.936686	0.896745	0.853057	0.953086	0.999986	0.999913	0.999985	0.999789	0.99993	-0.743104	-0.0744635	0.0652943	-0.064651	0.0960755	0.122867	0.0527995	0.0379714	-0.0404115	0.126365
ILMN_3138732	NM_008733.3	NP_032759.3	Nrap	NA	NA	3.09103e-06	1.02519e-23	0.00548416	0.000263331	6.99532e-23	0.228337	0.00169407	0.00210539	0.0543987	0.0304369	0.794891	0.0648474	0.0514101	0.223562	0.595505	0.4524	0.0669947	0.271647	0.884577	0.845271	0.990746	0.999986	0.999913	0.999985	0.999789	0.99993	0.651576	0.490214	0.243865	0.27549	0.0338776	0.14424	0.0907292	0.137367	0.0531615	-0.047862
ILMN_2437513	XM_001479238.1	XP_001479288.1	LOC100047963	NA	NA	3.19274e-06	1.90993e-35	0.00615766	0.000271495	3.90563e-34	0.24897	0.000183713	0.00189902	0.69919	0.15418	0.703084	0.184858	0.730347	0.613506	0.702182	0.374103	0.0161884	0.266241	0.976827	0.88665	0.986557	0.999986	0.999913	0.999985	0.999789	0.99993	-0.706156	-0.308836	-0.048862	-0.251906	-0.0252292	-0.125727	-0.0298125	0.0372943	-0.0358125	0.0837344
ILMN_1217075	XM_125817.6	XP_125817.5	Bbs10	NA	NA	3.34633e-06	2.61965e-17	0.00600252	0.000284032	1.19905e-16	0.244555	0.00285628	0.441976	0.591506	0.965292	0.048516	0.999513	0.0758234	0.0817193	0.416595	0.0249081	0.0910187	0.891886	0.965996	0.997086	0.914843	0.999986	0.999913	0.999985	0.999789	0.99993	-0.365943	-0.0632292	0.0464583	0.00353385	0.177997	5.98958e-05	0.121005	0.191706	0.0573307	0.14257
ILMN_2654074	NM_001013370.1	NP_001013388.1	Sesn1	NA	NA	3.37938e-06	5.79432e-27	0.17176	0.000286311	5.09225e-26	0.999998	7.7939e-06	0.000650171	0.905259	0.044275	0.1357	0.0921557	0.951782	0.997991	0.869456	0.849025	0.00226337	0.171549	0.992302	0.852426	0.934626	0.999986	0.999913	0.999985	0.999789	0.99993	0.891154	0.42282	0.0143568	0.194875	0.117292	0.434018	0.0106276	-0.000494792	0.0355052	0.0323047
ILMN_2613349	XM_126120.5		Aldoc	NA	NA	3.42784e-06	4.56856e-17	0.237371	0.000289884	2.06392e-16	0.999998	0.00464297	0.677012	0.182458	0.956254	0.685459	0.0747546	0.744737	0.309878	0.416122	0.404899	0.119182	0.952866	0.913268	0.997043	0.986011	0.999986	0.999913	0.999985	0.999789	0.99993	0.752068	0.0673385	-0.226406	-0.00879427	-0.0547005	0.298471	-0.0477266	-0.137013	-0.136464	-0.103404
ILMN_1258732	NM_021351.1	NP_067326.1	Cryba4	NA	NA	3.49841e-06	4.99673e-40	7.65727e-05	0.000295312	1.95691e-38	0.00742787	9.3195e-05	0.00115959	0.00633096	0.000737952	0.122582	0.27289	0.1818	0.322241	0.033136	0.159585	0.010812	0.211443	0.845612	0.48764	0.934626	0.999986	0.999913	0.999985	0.999789	0.99993	0.700812	0.698148	0.365857	0.559401	0.221385	0.0586875	0.0825885	0.144099	0.099099	0.0502734
ILMN_1221195	NM_027029.1	NP_081305.1	Spata3	NA	NA	3.5723e-06	8.51186e-09	0.000694382	0.000300999	2.49193e-08	0.047838	0.0372656	0.728621	0.08987	0.0471354	0.168766	0.101281	0.476735	0.0841587	0.840464	0.928303	0.353049	0.961866	0.889179	0.853057	0.942155	0.999986	0.999913	0.999985	0.999789	0.99993	-0.269234	-0.0286745	0.161424	0.243786	0.159659	-0.138661	-0.0580156	-0.142289	-0.0128177	0.00563802
ILMN_3122383	NM_001025613.1	NP_001020784.1	Otud7b	NA	NA	3.69866e-06	5.98931e-29	0.000184552	0.000311078	6.26104e-28	0.0156934	0.000556363	0.0211249	0.394675	0.46948	0.900597	0.0196328	0.70421	0.798441	0.720975	0.0799501	0.0337949	0.527013	0.94489	0.93944	0.994954	0.999986	0.999913	0.999985	0.999789	0.99993	0.68925	0.271888	-0.0961979	0.0775781	0.0116797	0.111951	0.0545026	0.0205286	0.0475156	0.0763516
ILMN_2755981	NM_001081225.1	NP_001074694.1	Fam178a	NA	NA	3.78602e-06	1.37248e-37	2.68943e-07	0.000317847	3.64422e-36	5.3992e-05	0.00143956	0.0216258	0.926477	0.213292	0.547556	0.390997	0.518835	0.957892	0.509094	0.956935	0.0612011	0.529776	0.993257	0.900213	0.975595	0.999986	0.999913	0.999985	0.999789	0.99993	0.790956	0.395247	-0.0136667	0.169872	-0.0829531	-0.0766849	0.0555885	0.00660156	-0.0484141	0.00454948
ILMN_2930602	NM_007873.2	NP_031899.2	Doc2b	NA	NA	3.87977e-06	1.9903e-47	0.00463712	0.000325126	3.52108e-45	0.204113	0.00157449	0.396772	0.349159	0.849846	0.889466	0.144565	0.304719	0.523781	0.990023	0.721353	0.0645654	0.876329	0.936351	0.986532	0.994844	0.999986	0.999913	0.999985	0.999789	0.99993	0.424099	-0.0751719	-0.0754193	-0.0136016	-0.00964583	0.158766	0.104216	0.0399714	-0.000945312	0.0224115
ILMN_1215372	NM_021423.1		Shank3	NA	NA	3.89654e-06	3.93523e-31	0.00155063	0.00032594	5.05299e-30	0.08881	0.000918393	0.00747673	0.963811	0.197895	0.889132	0.0532844	0.459343	0.727968	0.62894	0.933465	0.0459934	0.4001	0.996713	0.894987	0.994844	0.999986	0.999913	0.999985	0.999789	0.99993	0.545633	0.321703	0.00467448	0.0966536	-0.014776	0.118109	0.0471641	0.018401	0.0480781	0.00454427
ILMN_2694153	XM_001474179.1	XP_001474229.1	LOC100045359	NA	NA	3.93172e-06	6.33954e-24	0.000109926	0.000327695	4.38666e-23	0.0103165	0.00203655	0.245327	0.694794	0.966487	0.618529	0.722031	0.919919	0.364788	0.432575	0.536907	0.0752049	0.820033	0.976827	0.997086	0.980044	0.999986	0.999913	0.999985	0.999789	0.99993	-0.592753	-0.138206	-0.0376849	0.00339844	-0.0398854	-0.0320078	-0.00711979	0.0694583	0.0620417	-0.0512891
ILMN_1240935	NM_015772.2	NP_056587.2	Sall2	NA	NA	3.92741e-06	0.0952307	1.12334e-06	0.000327695	0.13544	0.000192822	0.000282532	0.0291525	0.355203	0.408147	0.884413	0.795479	0.141152	0.78566	0.0782967	0.498337	0.0217357	0.564255	0.937262	0.929415	0.994844	0.999986	0.999913	0.999985	0.999789	0.99993	-0.820221	-0.382294	0.129177	-0.141359	-0.0151198	0.0263906	0.175099	0.0185521	0.163768	0.0599297
ILMN_2614752	NM_130450.2	NP_569717.1	Elovl6	NA	NA	3.93919e-06	1.31182e-37	2.42064e-05	0.000327727	3.49522e-36	0.00268035	8.5606e-05	0.0742421	0.498552	0.153811	0.433358	0.701377	0.346951	0.0339331	0.926527	0.599154	0.0102937	0.669707	0.956376	0.88665	0.970511	0.999986	0.999913	0.999985	0.999789	0.99993	-0.762414	-0.318482	-0.0636432	-0.165128	-0.0834141	0.0339271	0.0872474	0.233398	-0.00932812	0.0510547
ILMN_2877796	NM_008396.2	NP_032422.2	Itga2	NA	NA	4.01334e-06	1.62537e-22	0.00174458	0.000333295	1.02081e-21	0.0962292	3.0645e-06	0.00978309	0.0381459	0.383267	0.0521046	0.224974	0.0402736	0.0116074	0.858212	0.403861	0.00126339	0.438466	0.884577	0.927671	0.914843	0.999986	0.999913	0.999985	0.999789	0.99993	-0.47825	-0.295641	-0.137047	-0.081112	-0.125398	-0.115125	-0.176469	-0.248917	-0.0141563	-0.075724
ILMN_2690077	NM_023317.1	NP_075806.1	Nde1	NA	NA	4.2752e-06	5.06201e-25	0.00093922	0.000354141	3.81045e-24	0.0603423	7.38264e-05	0.000265544	0.00117701	0.00903612	0.00762158	0.421399	0.920838	0.413664	0.878263	0.552279	0.00951459	0.103909	0.665229	0.775527	0.867317	0.999986	0.999913	0.999985	0.999789	0.99993	0.816451	0.594604	0.231091	0.293305	0.254734	0.147237	0.00652344	-0.079349	0.0184401	0.0630573
ILMN_2647885	NM_009743.4	NP_033873.3	Bcl2l1	NA	NA	4.27969e-06	2.11372e-07	0.000219957	0.000354141	5.72662e-07	0.0181687	2.90332e-06	0.00166926	0.0281943	0.0104501	0.0157395	0.436161	0.812033	0.767919	0.412859	0.752097	0.00121871	0.252709	0.879858	0.787079	0.867317	0.999986	0.999913	0.999985	0.999789	0.99993	1.06751	0.644776	0.325562	0.318076	0.223102	0.0705547	0.0224557	-0.0368125	-0.147375	-0.0469896
ILMN_3105417	NM_001048141.1	NP_001041606.1	Bdnf	NA	NA	4.34731e-06	6.36426e-15	1.64201e-06	0.000359092	2.54537e-14	0.00027175	0.00112807	0.00910561	0.832181	0.0913552	0.764559	0.744213	0.59165	0.333409	0.102429	0.7912	0.052237	0.428499	0.985927	0.863543	0.988804	0.999986	0.999913	0.999985	0.999789	0.99993	-0.777802	-0.466667	0.0326875	-0.240432	0.0395312	0.0204505	0.0412266	0.0639948	0.0963177	-0.0345911
ILMN_2935985	NM_010101.2	NP_034231.1	Edg3	NA	NA	4.375e-06	1.2126e-17	6.7666e-06	0.000360735	5.64762e-17	0.000910907	0.000639505	0.0101457	0.548003	0.156622	0.389151	0.835991	0.533979	0.160819	0.703093	0.635189	0.0365904	0.44453	0.962512	0.887341	0.967079	0.999986	0.999913	0.999985	0.999789	0.99993	-0.704836	-0.464229	-0.0706875	-0.236164	-0.10182	0.0147161	0.0313672	0.0674792	-0.021375	0.0282891
ILMN_2590884	NM_011113.3	NP_035243.1	Plaur	NA	NA	4.41693e-06	3.76918e-16	0.123724	0.000363543	1.6152e-15	0.999998	0.000989522	0.104821	0.331546	0.270875	0.658218	0.0118111	0.0886342	0.793597	0.0870405	0.189664	0.0481456	0.717838	0.934242	0.910899	0.983187	0.999986	0.999913	0.999985	0.999789	0.99993	-0.530164	-0.235409	0.0922604	-0.0966615	-0.0333021	-0.250708	-0.181109	0.0422891	-0.154792	-0.146917
ILMN_1239843	XM_001480292.1	XP_001480342.1	LOC100048461	NA	NA	4.47219e-06	1.0818e-19	2.55033e-05	0.000367436	5.71066e-19	0.0028172	0.00177194	0.9162	0.15369	0.691556	0.436269	0.652481	0.834941	0.962098	0.682883	0.150683	0.0684092	0.989867	0.908757	0.968866	0.971067	0.999986	0.999913	0.999985	0.999789	0.99993	-0.861589	-0.0124271	0.228768	-0.0596849	0.150852	-0.0775938	0.0150885	-0.0045625	-0.0366536	-0.0925964
ILMN_1252202	NM_009397.2	NP_033423.2	Tnfaip3	NA	NA	4.55061e-06	1.23756e-08	2.73718e-07	0.000373215	3.5896e-08	5.47128e-05	0.00028506	0.486095	0.0847944	0.280443	0.0103534	0.0958082	0.0747493	0.216378	0.974911	0.00940525	0.0218281	0.905359	0.889179	0.910899	0.867317	0.999986	0.999913	0.999985	0.999789	0.99993	-0.416292	-0.0499349	0.0857057	0.0611406	0.227841	0.163315	0.105805	0.084638	-0.00195312	0.17699
ILMN_2841290	NM_009396.1	NP_033422.1	Tnfaip2	NA	NA	4.58165e-06	2.01254e-22	0.000122026	0.000375094	1.25645e-21	0.0112017	0.00498754	0.0115355	0.922214	0.0266825	0.0296897	0.67104	0.93342	0.686586	0.943665	0.903673	0.123971	0.45957	0.99321	0.845271	0.882349	0.999986	0.999913	0.999985	0.999789	0.99993	-0.523492	-0.233609	0.00676302	-0.185969	0.181773	-0.0454688	0.0104557	0.0419375	-0.00766667	0.0145443
ILMN_1235062	NM_182783.1	NP_877584.1	BC030183	NA	NA	4.68907e-06	4.09855e-30	5.11127e-05	0.000383209	4.75852e-29	0.00526803	0.150775	0.0288629	0.000198989	0.0116617	0.00121112	0.379587	0.0623411	0.187017	0.156245	0.42411	0.604713	0.564255	0.612542	0.797315	0.867317	0.999986	0.999913	0.999985	0.999789	0.99993	-0.109896	0.227997	0.355565	0.253552	0.267552	0.0624974	0.144526	0.096125	0.0781406	-0.0489401
ILMN_1227976	AK088915		E430031D18Rik	NA	NA	4.79898e-06	4.83777e-20	1.92037e-06	0.000391498	2.60744e-19	0.000304713	4.08999e-05	0.135458	0.535205	0.31907	0.404695	0.688527	0.304249	0.5123	0.116298	0.560818	0.00682576	0.746463	0.960258	0.915001	0.967154	0.999986	0.999913	0.999985	0.999789	0.99993	1.01436	0.152451	0.0750391	0.116112	0.103521	0.0437474	0.119799	0.0820911	0.126172	0.0685833
ILMN_2433955	XM_905897.2	XP_910990.3	Irg1	NA	NA	4.8099e-06	1.4241e-24	0.000138109	0.000391697	1.03733e-23	0.0123826	0.0057948	0.00789753	0.910704	0.0942377	0.805145	0.0316863	0.0868502	0.0128357	0.0369924	0.434427	0.134053	0.404979	0.9927	0.863543	0.990828	0.999986	0.999913	0.999985	0.999789	0.99993	-0.813638	-0.557745	-0.014776	-0.232	-0.0362448	-0.119354	-0.188159	-0.142451	-0.0929453	-0.0891615
ILMN_2834294	NM_178745.3	NP_848860.1	6330442E10Rik	NA	NA	4.98619e-06	1.48892e-36	0.0034335	0.000405338	3.44437e-35	0.162938	6.14012e-05	0.107318	0.620781	0.0848765	0.97166	0.19038	0.481514	0.940855	0.350762	0.681361	0.00853957	0.719228	0.969578	0.860368	0.998853	0.999986	0.999913	0.999985	0.999789	0.99993	0.614982	0.207979	-0.0322578	0.144208	-0.00403125	0.137956	0.0659115	-0.0078125	0.102992	0.0339401
ILMN_2706514	XM_001476583.1	XP_001476633.1	LOC100046608	NA	NA	5.00495e-06	2.31354e-22	0.00524069	0.000406149	1.43969e-21	0.221394	0.000384865	0.030342	0.937828	0.0788349	0.491296	0.120333	0.780533	0.400003	0.18475	0.349053	0.0264446	0.5679	0.993741	0.857031	0.971793	0.999986	0.999913	0.999985	0.999789	0.99993	-0.670867	-0.261841	0.0110938	-0.163102	-0.0546745	-0.182589	-0.0354714	-0.0857448	-0.16231	0.0940234
ILMN_1257444	AK028984		Slc37a1	NA	NA	5.14216e-06	8.61203e-30	0.00464454	0.000416551	9.75593e-29	0.204245	0.00298864	0.51878	0.258922	0.361035	0.590884	0.886778	0.0749919	0.166043	0.10305	0.0990688	0.0935577	0.916799	0.926608	0.923855	0.978972	0.999986	0.999913	0.999985	0.999789	0.99993	-0.596206	-0.0770495	0.110503	-0.063737	0.0345833	-0.00490104	0.0623099	0.25238	0.0740026	0.122076
ILMN_1244081	NM_009062.3	NP_033088.2	Rgs4	NA	NA	5.33208e-06	1.71066e-43	1.7386e-06	0.00043118	1.24195e-41	0.000282671	3.01321e-05	0.292445	0.611369	0.943896	0.600585	0.804932	0.90844	0.697634	0.708072	0.458059	0.00555706	0.837139	0.969379	0.996036	0.978972	0.999986	0.999913	0.999985	0.999789	0.99993	-0.841273	-0.140297	-0.0470052	0.00611719	-0.0894714	0.01475	-0.00779688	-0.0250807	-0.0343307	0.0540156
ILMN_2727116	NM_009238.2	NP_033264.2	Sox4	NA	NA	5.40839e-06	2.83175e-29	3.35261e-07	0.000436586	3.04786e-28	6.50434e-05	0.000476876	0.0111208	0.568459	0.326336	0.734102	0.888063	0.889993	0.459761	0.498876	0.286878	0.0303931	0.458065	0.964647	0.915365	0.988767	0.999986	0.999913	0.999985	0.999789	0.99993	-0.90787	-0.321151	-0.0532812	-0.0962734	0.0330807	-0.0162734	0.0146823	-0.0714688	-0.061125	-0.127883
ILMN_1255385	NM_023850.1	NP_076339.1	Chst1	NA	NA	5.53609e-06	1.28282e-43	0.00200467	0.000446114	9.52298e-42	0.107883	0.00144208	0.570556	0.706708	0.620439	0.993673	0.168485	0.879831	0.984069	0.920861	0.518843	0.0612011	0.929075	0.977582	0.960874	0.999964	0.999986	0.999913	0.999985	0.999789	0.99993	-0.600516	-0.0786875	0.049862	-0.0658646	0.000953125	-0.124331	-0.00644792	-0.00136719	0.00633333	-0.0560938
ILMN_2946466	NM_009668.1	NP_033798.1	Bin1	NA	NA	5.63065e-06	3.29661e-13	2.35455e-06	0.000452762	1.21086e-12	0.000363608	0.000124964	0.189611	0.00114106	0.460146	0.0118843	0.721372	0.327651	0.963411	0.284426	0.903249	0.0129957	0.79061	0.665229	0.938103	0.867317	0.999986	0.999913	0.999985	0.999789	0.99993	-0.341049	0.0750312	0.183844	0.0446328	0.181187	0.0221771	0.0662474	0.00391406	0.0597161	-0.0085026
ILMN_3102736	NM_001033302.1	NP_001028474.1	Gm129	NA	NA	5.63819e-06	5.11574e-23	5.42773e-07	0.000452762	3.32743e-22	0.000100651	1.44463e-06	0.0098032	0.0325391	0.694188	0.557457	0.869542	0.709866	0.905211	0.407539	0.832857	0.000784759	0.438466	0.884577	0.969583	0.976724	0.999986	0.999913	0.999985	0.999789	0.99993	0.930687	0.246214	0.120997	0.0194089	0.0532318	-0.0234844	0.0513672	0.0233646	0.114208	-0.0313307
ILMN_2749511	NM_013594.1	NP_038622.1	Mbd1	NA	NA	5.68596e-06	2.71082e-05	0.0993946	0.000455805	6.41632e-05	0.999662	0.00483729	0.0318377	0.135493	0.0505032	0.574122	0.0596525	0.225305	0.443252	0.946063	0.689567	0.121571	0.574158	0.904489	0.853057	0.978134	0.999986	0.999913	0.999985	0.999789	0.99993	0.384885	0.23632	0.123924	0.158013	-0.0398984	0.185505	0.118711	0.0535521	-0.00404167	0.0290729
ILMN_1244307	NM_001083928.1	NP_001077397.1	Tle3	NA	NA	5.70187e-06	7.50668e-10	0.00141314	0.000456288	2.32315e-09	0.0832274	0.000185887	0.000861782	0.467636	0.549989	0.501569	0.258265	0.967626	0.609972	0.192578	0.506223	0.0162954	0.192231	0.952433	0.952093	0.972357	0.999986	0.999913	0.999985	0.999789	0.99993	0.700385	0.358464	-0.0586615	0.0819922	-0.0600391	0.17156	-0.00422917	-0.0442552	0.102003	0.0508646
ILMN_2749686	NM_025950.2	NP_080226.1	Cdc37l1	NA	NA	5.80055e-06	3.24469e-27	0.0115879	0.000463382	2.90237e-26	0.372605	0.00208451	0.0452759	0.574849	0.247095	0.635042	0.156063	0.989771	0.907095	0.883515	0.343944	0.0760871	0.616387	0.964807	0.908472	0.981626	0.999986	0.999913	0.999985	0.999789	0.99993	0.649495	0.260563	0.0597604	0.133521	0.0519375	0.139685	0.00110937	0.00858854	-0.019	-0.0837292
ILMN_1246917	NM_172912.4	NP_766500.3	Abcc12	NA	NA	5.8729e-06	2.67422e-44	5.95164e-05	0.000468351	2.3139e-42	0.00601337	0.00147186	0.675704	0.203922	0.593405	0.336693	0.233017	0.00555019	0.385368	0.019365	0.108503	0.0620638	0.952582	0.913268	0.957261	0.956127	0.999986	0.999913	0.999985	0.999789	0.99993	-0.311583	-0.0208464	0.109375	-0.0334453	0.0559271	0.0566068	0.251276	0.0731797	0.146359	0.125589
ILMN_2666279	NM_178917.2		Arrdc3	NA	NA	6.05497e-06	0.0103195	6.1417e-06	0.000482038	0.0180578	0.000833285	0.000520361	0.623706	0.128173	0.724317	0.537091	0.873376	0.787049	0.747695	0.924132	0.939814	0.0322512	0.940944	0.899843	0.972939	0.975279	0.999986	0.999913	0.999985	0.999789	0.99993	0.915255	0.0605286	-0.196583	-0.0481406	-0.0764141	0.0230339	-0.0404375	0.0524271	0.0138802	0.0109141
ILMN_1256604	XM_001478825.1	XP_001478875.1	LOC100047752	NA	NA	6.09468e-06	4.42585e-14	0.00171999	0.000484365	1.6986e-13	0.0953408	0.0103771	0.9704	0.534762	0.282925	0.434158	0.333641	0.47095	0.621752	0.9775	0.407865	0.183865	0.995326	0.960258	0.910899	0.971067	0.999986	0.999913	0.999985	0.999789	0.99993	0.427891	-0.00280208	-0.0500755	-0.0867917	-0.0531406	0.0640859	-0.0331771	-0.0405234	0.00163281	-0.030388
ILMN_2991574	NM_024244.3	NP_077206.2	Fam13c	NA	NA	6.11395e-06	7.55427e-28	0.37967	0.000485061	7.16392e-27	0.999998	0.0371081	0.919263	0.00969105	0.00201571	0.00554841	0.183798	0.474364	0.377755	0.372118	0.030788	0.352813	0.99017	0.845612	0.633151	0.867317	0.999986	0.999913	0.999985	0.999789	0.99993	-0.266341	-0.00522917	0.262461	0.28494	0.202419	-0.126458	0.0633099	0.147099	0.133141	0.241932
ILMN_1236908	NM_030682.1	NP_109607.1	Tlr1	NA	NA	6.1366e-06	9.73827e-27	0.000548675	0.000486023	8.40319e-26	0.0389762	0.000400637	0.173879	0.447465	0.287053	0.342436	0.251614	0.0262284	0.437144	0.501226	0.188521	0.0271645	0.776891	0.94986	0.910899	0.957402	0.999986	0.999913	0.999985	0.999789	0.99993	-0.578247	-0.195177	-0.074987	0.0615807	0.0744557	-0.124539	-0.121648	0.0384687	-0.0614063	-0.0787995
ILMN_1216116	NM_031878.1	NP_114084.1	Smarcd2	NA	NA	6.212e-06	3.24926e-35	0.00157112	0.000491152	6.49767e-34	0.0893411	0.000936164	0.96489	0.248842	0.41499	0.466077	0.531776	0.875581	0.725608	0.473831	0.789757	0.0465802	0.994466	0.924199	0.930716	0.971585	0.999986	0.999913	0.999985	0.999789	0.99993	0.472388	-0.003	-0.0770365	-0.0604948	-0.0612214	0.0761797	-0.01275	0.0302578	-0.0690885	-0.0183411
ILMN_1238215	NM_010217		Ctgf	NA	NA	6.2905e-06	1.05261e-53	0.00750286	0.000496509	1.67598e-50	0.286075	0.000447848	0.00822896	0.13096	0.972774	0.120553	0.0368047	0.985104	0.373473	0.646015	0.834949	0.0292902	0.412108	0.903104	0.997369	0.934626	0.999986	0.999913	0.999985	0.999789	0.99993	0.410307	0.253305	-0.160029	0.00330208	-0.120578	0.2835	0.00203646	0.103359	0.0499349	0.0270521
ILMN_2639972	NM_177741.3	NP_808409.1	Ppp1r3b	NA	NA	6.33563e-06	1.0193e-31	0.00452338	0.000499217	1.39453e-30	0.200636	0.0161497	0.768312	0.402485	0.197911	0.320814	0.0548609	0.281605	0.657067	0.0322143	0.69745	0.233468	0.967177	0.946441	0.894987	0.956127	0.999986	0.999913	0.999985	0.999789	0.99993	-0.453529	-0.0357656	0.105656	0.151714	0.155602	-0.0725286	-0.0409245	0.0308724	0.0974427	0.0240234
ILMN_1255743	NM_010559.2	NP_034689.2	Il6ra	NA	NA	6.38202e-06	3.01582e-33	3.36868e-06	0.000502016	4.8792e-32	0.000492232	0.000104311	0.011915	0.854804	0.888867	0.738079	0.933719	0.23374	0.62883	0.109403	0.88238	0.0115503	0.461675	0.987937	0.991175	0.988804	0.999986	0.999913	0.999985	0.999789	0.99993	0.702589	0.398346	-0.0275677	0.0104245	-0.0151068	0.0046849	-0.0732005	0.0389427	-0.0957474	0.0107813
ILMN_3045984	NM_001038604.1	NP_001033693.1	Clec5a	NA	NA	6.39298e-06	4.25705e-28	2.80706e-06	0.000502023	4.12117e-27	0.000424501	0.000397518	0.201967	0.202155	0.274656	0.190687	0.451716	0.711107	0.509236	0.849142	0.257835	0.0269926	0.799385	0.913268	0.910899	0.944411	0.999986	0.999913	0.999985	0.999789	0.99993	-0.475315	-0.119247	0.138685	-0.068138	-0.0758021	0.0456094	-0.0203568	0.0393177	0.0111901	0.101495
ILMN_2760417	NM_010753.2	NP_034883.2	Mxd4	NA	NA	6.69313e-06	4.06439e-32	0.0147637	0.0005247	5.8174e-31	0.433441	0.000166979	0.0104162	0.0966649	0.348703	0.892804	0.266323	0.547735	0.243841	0.930218	0.187605	0.0153588	0.452026	0.892882	0.920668	0.994844	0.999986	0.999913	0.999985	0.999789	0.99993	0.528292	0.215542	0.0896641	0.0887448	0.0146667	0.0875469	0.0409714	-0.0930859	-0.00577083	-0.0872057
ILMN_2693991	NM_008152.2	NP_032178.1	Gpr65	NA	NA	6.70969e-06	3.10811e-31	0.0253327	0.000525107	4.03242e-30	0.59405	0.00448069	0.24742	0.108859	0.647224	0.245386	0.00885462	0.488308	0.156784	0.42632	0.441538	0.117306	0.820067	0.897935	0.965876	0.952005	0.999986	0.999913	0.999985	0.999789	0.99993	0.559771	0.0938906	-0.153552	-0.0872422	-0.136125	0.290372	0.0430078	0.111094	0.0813177	0.0463984
ILMN_2927373	NM_007837.2	NP_031863.2	Ddit3	NA	NA	6.7347e-06	0.984263	0.52442	0.000526173	0.987753	0.999998	0.00979412	0.524534	0.443172	0.296169	0.102141	0.0430568	0.776008	0.399516	0.871704	0.318569	0.178127	0.918546	0.949308	0.911494	0.934626	0.999986	0.999913	0.999985	0.999789	0.99993	-0.284841	0.0624557	0.0793568	0.0954609	0.189599	-0.238099	-0.0225651	-0.0951042	0.0117604	0.0793203
ILMN_1229993	NM_013888.2	NP_038916.1	Dnajc12	NA	NA	6.74833e-06	4.5877e-20	2.82892e-06	0.000526347	2.47553e-19	0.000425481	0.00266322	0.148985	0.757659	0.924011	0.686157	0.442231	0.00847976	0.0732587	0.436672	0.905522	0.0873378	0.762112	0.98235	0.994559	0.986011	0.999986	0.999913	0.999985	0.999789	0.99993	-0.448563	-0.120734	-0.0290938	-0.00748438	0.0405339	0.0283698	0.148234	0.0993776	0.0307917	0.00627344
ILMN_2723939	NM_153073.2	NP_694713.1	Gab3	NA	NA	6.88025e-06	4.43569e-14	0.0396095	0.000535731	1.70224e-13	0.731982	0.00156807	0.315072	0.679737	0.969992	0.69357	0.0396185	0.152152	0.272413	0.268051	0.296564	0.0644737	0.845496	0.975867	0.997278	0.986332	0.999986	0.999913	0.999985	0.999789	0.99993	0.596516	0.15263	-0.064737	0.00473177	-0.0499896	0.293073	0.151128	0.135375	0.104878	0.0821146
ILMN_2523281			scl0003781.1_22	NA	NA	7.4167e-06	2.82079e-30	0.000457563	0.00057653	3.32263e-29	0.0335357	0.000523445	0.247046	0.878909	0.906046	0.0891881	0.473883	0.462535	0.861351	0.84937	0.684108	0.0323989	0.820067	0.990145	0.992583	0.93446	0.999986	0.999913	0.999985	0.999789	0.99993	0.419143	0.0739661	-0.012099	-0.0069375	-0.116807	0.0535495	-0.0516276	0.0106875	0.0127656	-0.0255391
ILMN_2761205	NM_030704.1	NP_109629.1	Hspb8	NA	NA	7.60204e-06	9.0837e-48	0.0945603	0.000589944	1.80789e-45	0.986366	0.00868538	0.0644844	0.245583	0.232737	0.548391	0.00162575	0.476005	0.613314	0.846972	0.91472	0.1671	0.658845	0.921663	0.904642	0.975619	0.666795	0.999913	0.999985	0.999789	0.99993	0.357115	0.218594	0.120922	0.130026	0.065375	0.735375	0.0948333	0.133367	0.025112	0.0145521
ILMN_1217117	AK040711		Cdon	NA	NA	7.74398e-06	1.97723e-34	0.000143991	0.000599951	3.61141e-33	0.0127613	0.00110325	0.0228551	0.780206	0.0885937	0.712888	0.538015	0.735569	0.457668	0.321145	0.436027	0.0513522	0.538045	0.983275	0.863543	0.986931	0.999986	0.999913	0.999985	0.999789	0.99993	-0.563638	-0.236026	0.011151	-0.125279	0.0327005	-0.0442708	-0.0294635	0.072625	0.0991615	-0.0644714
ILMN_1237712	XM_905897.2	XP_910990.3	Irg1	NA	NA	8.38092e-06	2.75244e-20	0.00151196	0.000648209	1.50315e-19	0.0875951	0.00721575	0.039271	0.538079	0.475778	0.76614	0.496864	0.878838	0.63731	0.920126	0.591179	0.150965	0.602552	0.960769	0.940204	0.988804	0.999986	0.999913	0.999985	0.999789	0.99993	-0.536784	-0.316698	0.0788698	-0.093125	0.0384193	-0.072474	-0.0154271	0.0373542	-0.00760156	0.0399792
ILMN_2529392	XM_284587.2		LOC331139	NA	NA	8.41936e-06	1.83727e-16	0.000784832	0.000650093	8.01303e-16	0.0529034	3.98602e-05	0.570482	0.602933	0.501643	0.436527	0.66201	0.812486	0.809952	0.62183	0.48799	0.00674178	0.929053	0.967484	0.946433	0.971067	0.999986	0.999913	0.999985	0.999789	0.99993	0.792401	0.0625495	-0.071388	0.0491771	-0.0565313	0.075625	-0.0314609	-0.026125	-0.0717187	-0.0584687
ILMN_2844671	NM_028455.1	NP_082731.1	3110043J09Rik	NA	NA	8.55943e-06	6.53045e-23	0.00107525	0.000659805	4.21495e-22	0.0671835	0.000278632	0.0179869	0.196005	0.000514813	0.0333401	0.428016	0.827787	0.630432	0.0906413	0.683491	0.0215143	0.506074	0.913268	0.434404	0.904374	0.999986	0.999913	0.999985	0.999789	0.99993	-0.546859	-0.194977	-0.152771	-0.41437	-0.11157	-0.0631354	0.0132995	-0.0288958	-0.0901406	-0.0220937
ILMN_2976821	NM_175284.3	NP_780493.1	Fzd10	NA	NA	8.59423e-06	3.35648e-25	1.69762e-05	0.000661384	2.56211e-24	0.00196455	0.00258248	0.34539	0.767313	0.402185	0.363983	0.153091	0.387741	0.20815	0.718596	0.00638036	0.0856635	0.856865	0.982489	0.929172	0.961628	0.999986	0.999913	0.999985	0.999789	0.99993	-0.527706	-0.130297	0.0331276	0.0951953	0.105521	-0.0943099	-0.0525911	-0.0781797	-0.0235182	-0.163096
ILMN_2872599	NM_144849.1	NP_659098.1	Ankrd54	NA	NA	8.64021e-06	2.94061e-34	0.000268178	0.000663815	5.27095e-33	0.021591	2.45609e-05	1.9041e-06	0.0504932	0.00309546	0.00181653	0.924798	0.277093	0.454621	0.658897	0.829687	0.00502494	0.00627998	0.884577	0.691153	0.867317	0.999986	0.999913	0.999985	0.999789	0.99993	0.582263	0.411727	0.158708	0.299734	0.23082	0.00589062	0.101849	-0.0680599	-0.0448359	0.0161562
ILMN_2727503	NM_008343.2	NP_032369.2	Igfbp3	NA	NA	8.67708e-06	2.88473e-24	1.75091e-06	0.000665541	2.04954e-23	0.000283673	0.00012992	0.00170542	0.0412475	0.00236568	0.727698	0.643606	0.814251	0.904855	0.910644	0.903541	0.0134065	0.255669	0.884577	0.661504	0.987943	0.999986	0.999913	0.999985	0.999789	0.99993	1.03292	0.830857	0.194167	0.587609	-0.0329271	-0.0688203	0.0324167	0.0199609	0.0160964	0.0209505
ILMN_3162247	NM_028386.1	NP_082662.1	Asphd2	NA	NA	8.87978e-06	1.08861e-30	0.000254151	0.000679959	1.3326e-29	0.020552	3.14327e-06	0.063885	0.875433	0.884954	0.594704	0.320778	0.693132	0.177958	0.319255	0.649305	0.0012844	0.658489	0.990038	0.990842	0.978972	0.999986	0.999913	0.999985	0.999789	0.99993	-0.582109	-0.152844	-0.00826302	0.00983333	-0.0483125	-0.121599	-0.0410677	-0.105094	-0.0998464	-0.0337448
ILMN_1250997	XM_144253.6	XP_144253.5	Gm444	NA	NA	9.02788e-06	0.0716337	0.000642354	0.000690154	0.105134	0.0448715	0.00207202	0.980453	0.656281	0.978917	0.0739668	0.833763	0.150671	0.14845	0.919683	0.169488	0.0758698	0.997164	0.972507	0.998161	0.922935	0.999986	0.999913	0.999985	0.999789	0.99993	-0.34325	0.00240365	0.0265911	-0.0016276	0.105115	-0.0107214	0.0524089	0.0718568	-0.00404167	0.0461146
ILMN_2747923	NM_016917.2	NP_058613.2	Slc40a1	NA	NA	9.15436e-06	6.27742e-27	0.0155293	0.000698666	5.50633e-26	0.445372	0.00844563	0.364333	0.194255	0.426619	0.365102	0.181822	0.981059	0.170936	0.878143	0.468865	0.164128	0.862181	0.913268	0.933137	0.962297	0.999986	0.999913	0.999985	0.999789	0.99993	-0.663396	0.179526	0.263685	0.151573	0.177589	-0.148188	0.00355469	0.383927	-0.0211875	-0.0592448
ILMN_1222123	NM_001025438.1	NP_001020609.1	Camk2d	NA	NA	9.17323e-06	1.21358e-25	1.59495e-09	0.000698951	9.59354e-25	5.70895e-07	4.61291e-05	0.135096	0.890982	0.760998	0.512744	0.122881	0.0512666	0.261567	0.897996	0.805373	0.00719582	0.745863	0.991012	0.975692	0.974067	0.999986	0.999913	0.999985	0.999789	0.99993	0.717555	0.131495	-0.00967188	-0.0214505	0.0472865	-0.107378	0.210779	0.112969	0.0129948	0.0208073
ILMN_1223198	XM_001003389.1	XP_001003389.1	LOC676704	NA	NA	9.34587e-06	8.08109e-09	1.2681e-05	0.000710933	2.37002e-08	0.00153294	0.000561205	0.203892	0.0488788	0.113349	0.636663	0.26874	0.0623184	0.24638	0.290586	0.0676624	0.033952	0.799465	0.884577	0.87324	0.981755	0.999986	0.999913	0.999985	0.999789	0.99993	0.683096	0.0986042	0.188924	0.155089	0.0383438	0.0945208	0.176328	0.124708	0.0742292	0.149146
ILMN_1255513	NM_007672.1	NP_031698.1	Cdr2	NA	NA	9.43153e-06	0.00160472	0.000176088	0.000716269	0.00317927	0.0150847	0.00331336	0.233549	0.662812	0.545867	0.711305	0.610526	0.0160567	0.0185629	0.0675024	0.330603	0.0992816	0.815501	0.973388	0.952011	0.986682	0.999986	0.999913	0.999985	0.999789	0.99993	0.757245	0.222831	0.0789219	0.107237	0.0627552	-0.0299609	-0.205378	-0.197578	-0.209992	-0.0789583
ILMN_1229535	NM_010005.2	NP_034135.2	Cyp2d10	NA	NA	9.55655e-06	8.21009e-11	1.19941e-05	0.000724416	2.67664e-10	0.00148079	0.00365884	0.240164	0.659197	0.996472	0.627013	0.670517	0.417554	0.109337	0.331936	0.679423	0.105012	0.818031	0.972789	0.999845	0.980975	0.999986	0.999913	0.999985	0.999789	0.99993	0.600844	0.0979583	-0.0321615	-0.000364583	-0.0516146	0.0446406	0.0556172	0.0945677	0.0362995	0.023651
ILMN_2734646	NM_009287.4	NP_033313.2	Stim1	NA	NA	9.58587e-06	1.92769e-29	0.00216575	0.000724416	2.10473e-28	0.11338	6.25308e-05	0.0309064	0.364696	0.770196	0.636968	0.848695	0.39551	0.0183464	0.168016	0.0837723	0.00859315	0.570829	0.939243	0.976542	0.981755	0.999986	0.999913	0.999985	0.999789	0.99993	0.542878	0.14824	-0.113169	-0.0321693	0.0303854	0.0119583	-0.0882083	-0.099974	-0.145682	-0.137029
ILMN_1245328	NM_178908.3	NP_849239.2	BB146404	NA	NA	9.57096e-06	1.68184e-31	1.65365e-07	0.000724416	2.25356e-30	3.43945e-05	0.000141698	0.00888739	0.282995	0.500917	0.803729	0.071996	0.346204	0.0752718	0.384827	0.331519	0.0141489	0.425691	0.931308	0.946337	0.990828	0.999986	0.999913	0.999985	0.999789	0.99993	-0.664753	-0.27563	-0.11707	-0.0653021	-0.0132161	0.0739714	-0.0632552	0.119047	-0.0566667	-0.0300573
ILMN_2945588	NM_023317.1	NP_075806.1	Nde1	NA	NA	9.94369e-06	6.86323e-31	0.488522	0.000750228	8.58816e-30	0.999998	0.00800518	0.132921	0.68058	0.508076	0.745831	0.000380583	0.20807	0.295313	0.839274	0.38042	0.159875	0.744834	0.97607	0.94799	0.988804	0.358634	0.999913	0.999985	0.999789	0.99993	0.392214	0.237435	-0.0557969	-0.0910417	-0.0296432	0.388034	0.120284	0.106315	0.0225443	0.0622734
ILMN_2670625	NM_021451.2	NP_067426.1	Pmaip1	NA	NA	1.02169e-05	0.00251702	0.00139156	0.000769583	0.00485752	0.0823768	0.000957272	0.847812	0.111136	0.468982	0.171592	0.30596	0.712114	0.214882	0.348312	0.342118	0.0470725	0.981978	0.897935	0.93944	0.942155	0.999986	0.999913	0.999985	0.999789	0.99993	0.536622	0.00956771	0.118143	0.0611589	0.0833984	0.122331	0.033151	0.129664	0.0820521	0.0921198
ILMN_2879759	NM_145968.1	NP_666080.1	Tagap	NA	NA	1.03349e-05	0.0280596	0.00584965	0.000775938	0.0451107	0.240013	0.000147591	0.415981	0.751251	0.978243	0.951254	0.0485133	0.4466	0.444001	0.838657	0.709115	0.0143495	0.883556	0.981622	0.998161	0.998196	0.999986	0.999913	0.999985	0.999789	0.99993	0.544164	0.0955677	-0.0249427	0.00196094	-0.00532031	0.154648	0.0557682	0.0871927	0.0141979	0.0347839
ILMN_1242427			6720458D17Rik	NA	NA	1.03277e-05	0.000694208	4.04958e-05	0.000775938	0.00143729	0.00430842	0.00125716	0.51728	0.0474959	0.47102	0.0526342	0.152779	0.193859	0.249965	0.495889	0.22465	0.0562905	0.91671	0.884577	0.93944	0.914843	0.999986	0.999913	0.999985	0.999789	0.99993	0.388018	0.0648698	-0.198935	-0.0485339	-0.156677	0.12857	0.109406	0.10301	0.0601198	0.131133
ILMN_2615557	NM_001001602		Dab2ip	NA	NA	1.03636e-05	1.08203e-19	1.0033e-05	0.000776831	5.71123e-19	0.00129766	5.42052e-05	0.0282624	0.47087	0.00171747	0.113108	0.876442	0.969833	0.421034	0.769523	0.553766	0.0079964	0.562898	0.952433	0.597935	0.934626	0.999986	0.999913	0.999985	0.999789	0.99993	-0.656115	-0.218992	-0.041724	-0.186068	-0.105339	0.0196797	-0.00435417	0.10326	-0.0334714	-0.0766068
ILMN_2621130	NM_175521.3	NP_780730.2	6430598A04Rik	NA	NA	1.07598e-05	2.16849e-39	1.77393e-06	0.000805223	7.65505e-38	0.000286396	0.000478821	0.784912	0.193767	0.809152	0.985326	0.577583	0.204738	0.0997495	0.00949068	0.515862	0.0304114	0.971369	0.913268	0.980493	0.999582	0.999986	0.999913	0.999985	0.999789	0.99993	0.688422	-0.030612	-0.185146	0.0319974	-0.00260417	-0.0420937	0.079138	-0.0535234	0.115818	-0.0429635
ILMN_1214120	AK005166		1500005N04Rik	NA	NA	1.09545e-05	3.31637e-38	0.000134249	0.000818465	9.77841e-37	0.0121071	0.000420814	0.00876359	0.408729	0.820113	0.580356	0.720057	0.827708	0.437795	0.611418	0.449065	0.0281331	0.423717	0.946932	0.981941	0.978211	0.999986	0.999913	0.999985	0.999789	0.99993	0.391292	0.196711	-0.0452344	-0.0152135	-0.0335651	-0.0320156	-0.018401	-0.0815807	-0.0520911	-0.0671172
ILMN_1251426	NM_033563.2	NP_291041.2	Klf7	NA	NA	1.10225e-05	7.34386e-38	7.66703e-06	0.000822216	2.03539e-36	0.00101729	0.000574672	0.000268575	0.664233	0.00161261	0.615365	0.585153	0.131858	0.931244	0.789468	0.46641	0.0343716	0.104212	0.973423	0.596829	0.979229	0.999986	0.999913	0.999985	0.999789	0.99993	0.576346	0.530253	0.0393047	0.444099	0.0507839	-0.0404401	0.127195	0.00997135	-0.0277161	0.0764427
ILMN_2998139	NM_053069.2	NP_444299.1	Atg5	NA	NA	1.11729e-05	1.34459e-05	0.000690328	0.000832091	3.25548e-05	0.0477174	0.00187513	0.0803047	0.035432	0.267129	0.0319638	0.285606	0.255489	0.956038	0.48304	0.615739	0.0711877	0.679556	0.884577	0.910899	0.890705	0.999986	0.999913	0.999985	0.999789	0.99993	-0.346005	-0.0636771	0.11475	0.0901276	0.124948	-0.0574922	-0.0724349	-0.00465885	-0.0514766	0.0257786
ILMN_1222356	NM_173752.3	NP_776113.1	1110067D22Rik	NA	NA	1.12622e-05	3.14612e-20	2.85748e-05	0.000837393	1.71146e-19	0.00311918	0.000695519	0.0143269	0.665939	0.100596	0.693525	0.328881	0.0859003	0.707317	0.540418	0.8958	0.0383233	0.476028	0.973594	0.866684	0.986332	0.999986	0.999913	0.999985	0.999789	0.99993	0.967068	0.635818	0.0794974	0.297068	-0.061224	0.101964	-0.173549	-0.0558958	-0.0833724	0.0119375
ILMN_2505845			Diras2	NA	NA	1.13334e-05	1.37657e-49	6.66816e-05	0.000841331	4.26589e-47	0.0066072	0.000948888	0.0191147	0.306592	0.36502	0.755943	0.272728	0.456595	0.530339	0.210453	0.160905	0.0468598	0.516143	0.931882	0.924415	0.988804	0.999986	0.999913	0.999985	0.999789	0.99993	-0.581836	-0.241279	-0.0810026	-0.0941901	0.0227422	-0.104039	-0.0606432	-0.0664531	-0.13076	-0.113229
ILMN_2951310	NM_001039164.1	NP_001034253.1	D030013I16Rik	NA	NA	1.13799e-05	3.02037e-18	0.0272595	0.00084265	1.45653e-17	0.617302	0.376045	0.111799	0.0189071	0.0214219	0.240249	0.147641	0.472643	0.712121	0.00929277	0.0079865	0.804123	0.724722	0.870168	0.837573	0.951557	0.999986	0.999913	0.999985	0.999789	0.99993	0.0798203	-0.110596	-0.164029	-0.195214	-0.0826641	0.243562	-0.0695208	-0.0224922	-0.238802	0.317932
ILMN_2589741	NM_145402.3	NP_663377.1	Tmem51	NA	NA	1.13877e-05	7.782e-08	9.65754e-05	0.00084265	2.15837e-07	0.00921337	0.000240648	0.0547778	0.305357	0.129778	0.271896	0.45698	0.769881	0.28008	0.724389	0.174451	0.0193921	0.63836	0.931882	0.881384	0.954163	0.999986	0.999913	0.999985	0.999789	0.99993	-0.926211	-0.297016	-0.139672	-0.221432	-0.184068	-0.0950521	-0.0223307	-0.0742943	-0.041612	-0.120143
ILMN_1216871	NM_008879.3	NP_032905.2	Lcp1	NA	NA	1.14656e-05	6.38591e-34	0.201179	0.000847059	1.10643e-32	0.999998	0.00224195	0.75453	0.0833234	0.503807	0.687083	0.0116275	0.0983908	0.391347	0.494796	0.831737	0.0795695	0.965064	0.888879	0.946852	0.986011	0.999986	0.999913	0.999985	0.999789	0.99993	-0.4915	-0.0406771	0.140391	0.0667708	0.0373958	-0.219672	-0.110266	0.161154	-0.0525182	-0.0247813
ILMN_2769877	NM_016678		Reck	NA	NA	1.16364e-05	2.93208e-34	0.000804631	0.000858307	5.25771e-33	0.0537693	4.90316e-05	0.0113283	0.0412671	0.0392106	0.0566468	0.134663	0.11315	0.313016	0.139038	0.269363	0.00752089	0.459244	0.884577	0.845271	0.914843	0.999986	0.999913	0.999985	0.999789	0.99993	-0.777539	-0.389039	-0.267375	-0.288987	-0.23875	-0.129102	-0.125766	-0.0883464	-0.178805	-0.118531
ILMN_1257666	NM_145928.1	NP_666040.1	Tspan14	NA	NA	1.16782e-05	1.71992e-11	0.00165234	0.000860018	5.79548e-11	0.0931566	0.000338161	0.0983451	0.58461	0.944396	0.187479	0.312456	0.32925	0.316389	0.217241	0.921919	0.0241707	0.70676	0.965415	0.996036	0.944411	0.999986	0.999913	0.999985	0.999789	0.99993	-0.439979	-0.127549	-0.043474	0.00427604	0.0918828	-0.0912734	-0.0610286	0.0631589	-0.101833	0.007375
ILMN_1212639	AK009826		2310045L10Rik	NA	NA	1.1756e-05	4.46952e-42	0.15594	0.000864362	2.48645e-40	0.999998	0.00512401	0.442185	0.0600491	0.466626	0.891553	0.436532	0.0194888	0.187139	0.0102984	0.0510866	0.124953	0.891886	0.884577	0.939273	0.994844	0.999986	0.999913	0.999985	0.999789	0.99993	-0.233471	0.0557943	0.120203	0.0460208	-0.0142396	-0.0497187	0.175414	0.0886458	0.172378	0.136404
ILMN_1239430	NM_008625.1	NP_032651.1	Mrc1	NA	NA	1.18416e-05	7.19692e-40	0.000149007	0.000869277	2.75319e-38	0.0131052	0.000102427	0.0504948	0.144733	0.258462	0.146039	0.575069	0.803798	0.318388	0.374895	0.214418	0.0113689	0.629637	0.906331	0.910899	0.934626	0.999986	0.999913	0.999985	0.999789	0.99993	0.901404	0.368904	0.173927	0.125604	0.199393	0.05325	-0.0297708	0.138703	-0.0871823	-0.126932
ILMN_2600078	NM_144849.1	NP_659098.1	Ankrd54	NA	NA	1.20611e-05	2.36488e-30	0.000136779	0.000883983	2.80638e-29	0.0122872	0.00138924	0.00985491	0.929979	0.0364414	0.0477204	0.622415	0.499848	0.710493	0.364045	0.794247	0.0597827	0.438466	0.99327	0.845271	0.914843	0.999986	0.999913	0.999985	0.999789	0.99993	0.547789	0.396805	0.00873958	0.258792	0.201888	0.0447786	0.0520026	0.0321224	0.0816979	0.0209792
ILMN_1212797	AK038038		Synj2	NA	NA	1.2569e-05	2.67849e-17	5.87546e-05	0.000919746	1.22525e-16	0.0059625	0.00234664	0.0136958	0.966685	0.426381	0.74026	0.0438903	0.0120921	0.006835	0.0178064	0.00218969	0.0814228	0.470516	0.996864	0.933137	0.988804	0.999986	0.999913	0.999985	0.999789	0.99993	-0.414435	-0.227404	-0.00354948	-0.0710182	-0.021237	0.0690026	0.157932	0.15157	0.200247	0.14919
ILMN_2905866	NM_010828.2	NP_034958.2	Cited2	NA	NA	1.27876e-05	1.73859e-05	0.000191634	0.00093426	4.17678e-05	0.016206	0.000195855	0.0319995	0.158318	0.0335951	0.235671	0.633213	0.298422	0.617221	0.85457	0.773351	0.016912	0.574249	0.9101	0.845271	0.949196	0.999986	0.999913	0.999985	0.999789	0.99993	0.930003	0.23688	0.197802	0.246815	0.12807	0.0579245	0.12787	-0.0684323	0.0208594	-0.0474766
ILMN_1231228	NM_009067.3	NP_033093.2	Ralbp1	NA	NA	1.28963e-05	2.03052e-14	0.00168285	0.000940715	7.92537e-14	0.0945117	0.00204812	0.0922455	0.661208	0.578129	0.387183	0.553159	0.99312	0.877769	0.845779	0.516143	0.0752946	0.698281	0.973276	0.95487	0.966802	0.999986	0.999913	0.999985	0.999789	0.99993	0.596036	0.19231	-0.0430599	-0.0370052	-0.0974609	0.0727682	-0.0010599	0.0159401	-0.0191484	-0.0843125
ILMN_3115213	NM_010574.2	NP_034704.1	Irx2	NA	NA	1.30797e-05	0.0676118	0.145595	0.000952587	0.0998244	0.999998	0.00832227	0.152164	0.517663	0.286858	0.60146	0.0232745	0.193763	0.608299	0.834481	0.213593	0.163104	0.762691	0.95917	0.910899	0.978972	0.999986	0.999913	0.999985	0.999789	0.99993	0.429422	0.142737	-0.0559531	0.093026	-0.0370078	0.250615	0.154497	0.0367917	0.0193932	0.113409
ILMN_2750089	NM_023805.2	NP_076294.2	Slc38a3	NA	NA	1.31166e-05	2.32033e-38	0.514904	0.000953773	7.03474e-37	0.999998	0.0808906	0.846518	0.528143	0.185006	0.0314548	0.0128286	0.873857	0.877858	0.513153	0.584685	0.481294	0.981947	0.959789	0.892502	0.887609	0.999986	0.999913	0.999985	0.999789	0.99993	-0.163326	0.0113542	0.0626276	0.128693	0.184419	-0.394984	0.0196979	0.0214115	0.0958568	0.0667031
ILMN_1254343	NM_001033435.2	NP_001028607.1	Gm885	NA	NA	1.32882e-05	3.40513e-37	0.0235095	0.000964731	8.56831e-36	0.568043	0.000256127	0.730203	0.0495488	0.989892	0.815353	0.0689403	0.180804	0.794082	0.267216	0.446047	0.0200911	0.961866	0.884577	0.999664	0.991962	0.999986	0.999913	0.999985	0.999789	0.99993	-0.393747	0.0249375	0.141383	0.000783854	-0.0181849	-0.191513	-0.117714	-0.0368177	-0.106987	-0.0640365
ILMN_2776850	NM_008088.1	NP_032114.1	Gas7	NA	NA	1.33483e-05	2.11562e-27	4.06023e-06	0.000967577	1.92259e-26	0.000579017	0.000220966	0.240402	0.546482	0.666305	0.895725	0.743938	0.677498	0.683157	0.358027	0.0673838	0.0183176	0.818031	0.962155	0.966589	0.994855	0.999986	0.999913	0.999985	0.999789	0.99993	-0.426049	-0.0683333	0.0344974	-0.02275	0.00721875	-0.0209922	-0.032875	0.0405859	-0.0587865	-0.156451
ILMN_1238597	NM_012050.1	NP_036180.1	Omd	NA	NA	1.35615e-05	1.06361e-33	0.000142173	0.000980298	1.80688e-32	0.0126883	0.00788405	0.427669	0.296754	0.298597	0.765363	0.0108224	0.390446	0.211991	0.00325477	0.00456078	0.158346	0.887103	0.931882	0.911494	0.988804	0.999986	0.999913	0.999985	0.999789	0.99993	1.06419	0.179039	-0.213604	-0.270289	-0.0605547	0.251505	0.0900078	0.112513	0.201388	0.253284
ILMN_2522224			1700038P13Rik	NA	NA	1.35663e-05	1.05715e-32	5.3659e-06	0.000980298	1.61311e-31	0.000737396	9.93703e-05	0.0644203	0.563466	0.207199	0.517482	0.900017	0.241251	0.997845	0.58692	0.75361	0.0112184	0.658845	0.964302	0.899056	0.974067	0.999986	0.999913	0.999985	0.999789	0.99993	-0.582615	-0.200422	0.0404427	-0.120305	-0.0496927	0.00651823	0.0810495	-0.000164062	-0.0382135	0.0148646
ILMN_2756334	NM_026523.2	NP_080799.1	Nmb	NA	NA	1.37667e-05	8.62227e-34	0.131895	0.000993228	1.47672e-32	0.999998	0.000422608	0.329485	0.161729	0.198687	0.970211	0.0618718	0.963985	0.0846898	0.382768	0.565849	0.0281987	0.850071	0.910565	0.894987	0.998853	0.999986	0.999913	0.999985	0.999789	0.99993	0.386565	0.125052	0.117518	0.0895208	-0.00255208	0.234195	-0.00258333	-0.148648	-0.0582109	0.0357604
ILMN_2793260	NM_174850.2	NP_777275.1	Micall2	NA	NA	1.4045e-05	1.96108e-06	1.94245e-05	0.00101172	5.01611e-06	0.00220913	0.000181835	0.0921701	0.900167	0.364989	0.346226	0.890406	0.867544	0.709365	0.853493	0.816396	0.0161152	0.698281	0.991786	0.924415	0.95819	0.999986	0.999913	0.999985	0.999789	0.99993	-0.973286	-0.262974	-0.0137109	-0.0954089	0.180354	0.0240938	0.0328099	0.0629583	0.0269974	0.0381797
ILMN_2711461	NM_011577.1	NP_035707.1	Tgfb1	NA	NA	1.41182e-05	5.96952e-40	0.234933	0.00101541	2.31045e-38	0.999998	0.00551007	0.505595	0.119596	0.540924	0.0592259	0.0717595	0.698525	0.374475	0.234389	0.690411	0.130006	0.911918	0.897935	0.951273	0.914843	0.999986	0.999913	0.999985	0.999789	0.99993	-0.29294	0.0492604	0.134174	0.0641979	0.119482	-0.160594	-0.0236068	0.0986094	-0.0778594	0.0271927
ILMN_1232901	NM_001080742.1	NP_001074211.1	Vamp5	NA	NA	1.44886e-05	4.53388e-38	0.000184436	0.00103881	1.30272e-36	0.0156934	0.00100867	0.0024533	0.13947	0.0623812	0.158401	0.844095	0.864427	0.368691	0.572036	0.808713	0.0487179	0.2797	0.905859	0.856439	0.936091	0.999986	0.999913	0.999985	0.999789	0.99993	-0.634336	-0.300602	-0.132003	-0.163586	-0.0982422	-0.0182109	0.0160104	0.073099	0.0464375	0.0274271
ILMN_1229523	NM_010186.4	NP_034316.1	Fcgr1	NA	NA	1.44752e-05	8.66829e-11	0.226706	0.00103881	2.82303e-10	0.999998	0.0207617	0.977622	0.200634	0.464897	0.928352	0.00250687	0.0823125	0.443814	0.548711	0.895574	0.264529	0.996849	0.913268	0.939273	0.997362	0.746173	0.999913	0.999985	0.999789	0.99993	-0.34774	-0.00267969	0.129029	-0.0570104	-0.00616406	-0.174458	-0.104172	0.0572995	-0.0322109	0.00767187
ILMN_2678127	NM_080563.3	NP_542130.1	Rnf144a	NA	NA	1.45801e-05	3.29609e-14	0.00278559	0.00104375	1.27348e-13	0.138452	0.00154796	0.360209	0.663179	0.682095	0.375028	0.475365	0.946858	0.911938	0.330427	0.545812	0.0639317	0.860147	0.973423	0.967502	0.963767	0.999986	0.999913	0.999985	0.999789	0.99993	-0.650966	-0.110807	-0.047974	-0.0493359	-0.101854	-0.0896172	0.00825781	0.0136094	0.0789661	-0.0529557
ILMN_1243451	NM_001042489.1	NP_001035954.1	Hvcn1	NA	NA	1.48149e-05	3.57255e-43	0.0332108	0.00105892	2.44746e-41	0.676886	0.0652275	0.842114	0.725315	0.23208	0.0899733	0.0295747	0.295618	0.592945	0.584932	0.125429	0.441311	0.981039	0.980258	0.9042	0.93446	0.999986	0.999913	0.999985	0.999789	0.99993	-0.262034	-0.0224557	0.0484297	0.144742	0.224784	-0.197706	-0.104117	0.0351797	0.0258932	-0.0850885
ILMN_2450767	NM_176933		Dusp4	NA	NA	1.49219e-05	3.05194e-41	0.000222456	0.00106492	1.46639e-39	0.0183423	0.000152953	0.0317832	0.850128	0.364204	0.723565	0.888941	0.82399	0.986882	0.993511	0.581233	0.0145618	0.573712	0.987848	0.924415	0.987319	0.999986	0.999913	0.999985	0.999789	0.99993	-0.500372	-0.15519	0.016224	0.0578698	0.0194818	-0.0186745	-0.0312604	0.00221094	-0.00109375	0.0761927
ILMN_2619330	NM_013807.1		Plk3	NA	NA	1.514e-05	8.75997e-23	0.0345954	0.00107882	5.59606e-22	0.688293	0.000100574	0.178978	0.675306	0.696193	0.759813	0.278647	0.441993	0.585403	0.328537	0.260222	0.0112446	0.783192	0.974577	0.969774	0.988804	0.999986	0.999913	0.999985	0.999789	0.99993	-0.497732	-0.0937474	0.0376458	0.018612	0.0106615	-0.174651	-0.0427969	-0.0468594	-0.0632005	0.0376953
ILMN_2744657	XM_354710.1		Igh-6	NA	NA	1.57701e-05	2.94538e-29	0.000313155	0.00112199	3.165e-28	0.024425	2.08038e-05	0.127609	0.231187	0.235249	0.213599	0.435251	0.934909	0.766137	0.344012	0.129879	0.00455679	0.741394	0.920337	0.906006	0.946616	0.999986	0.999913	0.999985	0.999789	0.99993	-0.678768	-0.134508	-0.146398	-0.137333	-0.0948516	-0.0984349	0.00633594	-0.0261693	-0.0905599	-0.13256
ILMN_1224093	NM_145438.2	NP_663413.2	Llgl2	NA	NA	1.59307e-05	5.55762e-40	5.68671e-05	0.00113167	2.16372e-38	0.00579643	0.00259328	0.126795	0.821895	0.400431	0.712542	0.778295	0.644446	0.63781	0.968141	0.0658543	0.0857906	0.740349	0.985428	0.929172	0.986931	0.999986	0.999913	0.999985	0.999789	0.99993	0.613667	0.246701	-0.0304792	0.104096	-0.0441432	-0.0296354	-0.0287552	-0.0253724	0.0025651	-0.124258
ILMN_1219748	NM_008993.2	NP_033019.2	Pxmp2	NA	NA	1.65853e-05	2.85562e-44	0.00652479	0.00117636	2.43726e-42	0.259945	0.00130191	0.0452269	0.318235	0.0206512	0.220114	0.199364	0.00538002	0.000727279	0.269195	0.791971	0.0574161	0.616201	0.93421	0.834715	0.949069	0.999986	0.999913	0.999985	0.999789	0.99993	0.431227	0.243052	0.0851823	0.176448	0.0839089	0.115779	0.154419	0.161589	0.066112	0.00955729
ILMN_1228970	NM_153514.4	NP_705734.3	Rhobtb2	NA	NA	1.6781e-05	2.6216e-23	0.0182471	0.00118841	1.73299e-22	0.486668	0.000622028	0.0191829	0.3493	0.171976	0.0135745	0.0974496	0.202586	0.370071	0.381722	0.597951	0.0359468	0.517545	0.936351	0.887546	0.867317	0.999986	0.999913	0.999985	0.999789	0.99993	-0.641471	-0.354021	-0.120003	-0.164638	-0.303255	-0.193875	-0.135378	-0.100047	-0.0919323	-0.0612057
ILMN_2451238			C030027L06Rik	NA	NA	1.6987e-05	1.09947e-46	8.23323e-05	0.00120116	1.56688e-44	0.00795316	0.00255457	0.329046	0.802881	0.989604	0.987606	0.222205	0.0593862	0.780449	0.105065	0.419729	0.085043	0.850071	0.984139	0.999664	0.999582	0.999986	0.999913	0.999985	0.999789	0.99993	0.623836	0.131714	0.0326797	-0.00189844	0.00176562	0.044849	0.075526	0.0127604	0.070362	-0.0186432
ILMN_1244949	AK052932		Snta1	NA	NA	1.70243e-05	9.00339e-09	0.000209901	0.00120196	2.63215e-08	0.0175262	0.0017378	0.0730216	0.304078	0.657898	0.492387	0.375705	0.050927	0.356123	0.00217144	0.00217518	0.0678114	0.669253	0.931882	0.966589	0.971793	0.999986	0.999913	0.999985	0.999789	0.99993	0.392859	0.163281	-0.100229	0.0307422	-0.050112	-0.0419922	-0.140422	-0.0637552	-0.155982	-0.181898
ILMN_1238862	AK044566		A930023F05Rik	NA	NA	1.71784e-05	5.52671e-32	0.000302297	0.00121099	7.78019e-31	0.0237385	0.00653504	0.0025404	0.294664	0.041319	0.3955	0.638849	0.940448	0.802777	0.734664	0.866385	0.143281	0.283849	0.931588	0.845824	0.967154	0.999986	0.999913	0.999985	0.999789	0.99993	0.38613	0.331065	-0.0845391	0.129951	-0.0786719	0.0390911	0.00509896	-0.019974	0.0224844	-0.00984115
ILMN_2619697	NM_178879.3	NP_849210.1	B3gnt9	NA	NA	1.74798e-05	0.00562213	9.94205e-05	0.00123036	0.0103014	0.00946524	0.00235145	0.0769156	0.778606	0.752272	0.562367	0.772463	0.397054	0.293434	0.60795	0.315825	0.0814523	0.673298	0.983089	0.975197	0.977703	0.999986	0.999913	0.999985	0.999789	0.99993	0.561716	0.225479	-0.0392813	0.037099	-0.0709714	-0.0279036	-0.0616771	-0.100036	-0.0367005	-0.0774219
ILMN_2439638	NM_011632.2	NP_035762.2	Traf3	NA	NA	1.75304e-05	1.21295e-17	0.00418388	0.00123204	5.64868e-17	0.188475	0.00288199	0.0639219	0.687755	0.274181	0.883846	0.0245694	0.957742	0.587875	0.769563	0.251009	0.0916482	0.658489	0.976827	0.910899	0.994844	0.999986	0.999913	0.999985	0.999789	0.99993	-0.672953	-0.224753	-0.0485781	-0.117617	-0.0146432	-0.144385	-0.0063151	0.0352578	-0.031625	-0.0816641
ILMN_1253947	AK089281		Traf1	NA	NA	1.78026e-05	1.19968e-45	1.81063e-06	0.00124927	1.3284e-43	0.000290422	2.76388e-05	0.00117147	0.0863342	0.0228678	0.336249	0.710091	0.845383	0.479953	0.0260644	0.278227	0.00531747	0.211443	0.889179	0.845271	0.956127	0.999986	0.999913	0.999985	0.999789	0.99993	-0.648008	-0.350505	-0.147547	-0.229487	-0.113174	0.0302839	0.0146849	0.027875	0.0917396	-0.0494505
ILMN_2691135	NM_001081175.1	NP_001074644.1	Itpkb	NA	NA	1.838e-05	7.74369e-40	9.96637e-06	0.00128783	2.93802e-38	0.00129266	0.00204758	0.257987	0.0770413	0.644886	0.225529	0.368462	0.167142	0.0213518	0.393722	0.775064	0.0752946	0.823416	0.888879	0.965648	0.949196	0.999986	0.999913	0.999985	0.999789	0.99993	-0.324005	-0.0896146	0.118185	0.0384948	0.0922682	0.0528542	0.0733802	0.130682	-0.0526406	0.01825
ILMN_1252338	XM_354925.1		LOC381019	NA	NA	1.86488e-05	3.61167e-26	8.32826e-07	0.00130468	2.97583e-25	0.000150259	0.00025418	0.0768703	0.542892	0.882492	0.891284	0.505574	0.483104	0.82812	0.0409178	0.958673	0.0200281	0.673298	0.961381	0.990427	0.994844	0.999986	0.999913	0.999985	0.999789	0.99993	0.808469	0.184953	-0.09	0.0187812	-0.0146094	-0.0528307	0.0802292	-0.0292656	0.16263	-0.00372135
ILMN_2677541	NM_177657.3	NP_808325.1	D630003M21Rik	NA	NA	1.8695e-05	3.20623e-11	0.0176223	0.00130594	1.06722e-10	0.477239	0.0131153	0.603893	0.28659	0.502211	0.0802233	0.0298442	0.0250843	0.411181	0.679926	0.341345	0.209687	0.937194	0.931308	0.946433	0.93446	0.999986	0.999913	0.999985	0.999789	0.99993	-0.439349	-0.0779401	-0.117138	0.0891276	0.188195	-0.207758	-0.22662	-0.0820208	-0.0321094	-0.0761745
ILMN_2726931	NM_008528.4	NP_032554.2	Blnk	NA	NA	1.89775e-05	1.41508e-28	0.00267897	0.00132367	1.43227e-27	0.134718	0.0156327	0.332729	0.0622373	0.0457142	0.0882748	0.558852	0.13226	0.0614662	0.977481	0.620407	0.229733	0.851178	0.884577	0.853057	0.93446	0.999986	0.999913	0.999985	0.999789	0.99993	-0.297836	0.10694	0.259404	0.22519	0.24174	-0.0318411	0.108836	0.199734	0.00155469	-0.0375599
ILMN_2658961	NM_016811.2	NP_058091.2	Dgka	NA	NA	1.93117e-05	2.37054e-13	0.00153392	0.00134494	8.77834e-13	0.088143	0.000402508	0.0439101	0.566916	0.405825	0.298431	0.489021	0.581521	0.595322	0.471691	0.905002	0.0272513	0.614717	0.964302	0.929172	0.955845	0.999986	0.999913	0.999985	0.999789	0.99993	0.620161	0.249927	0.0710156	0.07875	0.110953	0.077625	0.0447422	-0.0503255	0.0597474	-0.012401
ILMN_2702266	NM_009967.1	NP_034097.1	Crygs	NA	NA	1.94724e-05	6.66126e-60	0.00918635	0.00135409	3.07577e-55	0.323583	0.00194646	0.00553044	0.863041	0.0324274	0.492168	0.198289	0.0519074	0.0547508	0.94551	0.0908882	0.0727738	0.363247	0.988472	0.845271	0.971793	0.999986	0.999913	0.999985	0.999789	0.99993	-0.324479	-0.227159	-0.0102786	-0.221255	-0.057237	-0.0562734	-0.0871693	0.0756641	-0.00440365	-0.071013
ILMN_2825848	NM_172499.1	NP_766087.1	Mfsd9	NA	NA	1.96227e-05	8.82428e-13	1.3781e-05	0.00136232	3.17405e-12	0.00164424	0.000292877	0.0119383	0.817396	0.292962	0.387963	0.254506	0.592544	0.122555	0.747037	0.183756	0.0222789	0.461675	0.984621	0.911251	0.966802	0.999986	0.999913	0.999985	0.999789	0.99993	-0.597799	-0.275148	0.0175729	-0.0889193	-0.0825	-0.0852969	0.0610859	-0.118542	0.025	-0.142758
ILMN_2656884	NM_026837.2	NP_081113.1	Tmem53	NA	NA	1.96497e-05	2.08995e-33	0.0404318	0.00136232	3.44525e-32	0.73878	0.0156155	0.98411	0.424089	0.0377303	0.580905	0.0739119	0.490858	0.652106	0.602343	0.789788	0.229628	0.997419	0.948315	0.845271	0.978211	0.999986	0.999913	0.999985	0.999789	0.99993	-0.319372	0.00230729	0.0592682	0.194266	0.0541016	-0.206852	0.0805729	-0.0487839	-0.0546406	-0.0292917
ILMN_2750740	XM_001481033.1	XP_001481083.1	LOC100048721	NA	NA	2.00735e-05	5.27146e-42	1.22696e-07	0.00138961	2.86358e-40	2.62285e-05	1.57392e-05	0.00673157	0.862489	0.0864017	0.767634	0.255736	0.131815	0.370333	0.684414	0.55346	0.00374609	0.387165	0.988472	0.860368	0.988804	0.999986	0.999913	0.999985	0.999789	0.99993	-0.790305	-0.380786	-0.0154427	-0.107323	-0.02025	0.137656	0.163865	0.137682	0.0378464	0.0523698
ILMN_2748966	NM_009368.2	NP_033394.1	Tgfb3	NA	NA	2.01374e-05	4.87427e-29	7.08326e-05	0.00139195	5.1291e-28	0.00692928	0.000414761	0.026005	0.54453	0.413242	0.779837	0.336056	0.647581	0.542602	0.864156	0.571128	0.0278765	0.554365	0.961381	0.930152	0.989577	0.999986	0.999913	0.999985	0.999789	0.99993	-0.768643	-0.318456	-0.0753177	-0.0886719	0.0349167	-0.0754844	0.0592786	-0.0791771	0.018263	-0.0459661
ILMN_1220975	NM_008979.1	NP_033005.1	Ptpn22	NA	NA	2.02526e-05	2.83551e-13	0.00755383	0.00139782	1.04532e-12	0.287307	0.000467867	0.0128796	0.45423	0.419749	0.00793329	0.308747	0.971931	0.613451	0.314937	0.360092	0.0300881	0.46974	0.951062	0.931856	0.867317	0.999986	0.999913	0.999985	0.999789	0.99993	0.427026	0.184432	0.027724	0.0630938	0.137896	0.086974	0.00330729	0.0373047	-0.100474	0.0836328
ILMN_2623735	NM_172404.2	NP_765992.2	Ccbl1	NA	NA	2.12012e-05	0.503051	0.00150698	0.00145893	0.575303	0.0874163	0.000857606	0.00643226	0.690608	0.135655	0.574443	0.199416	0.636487	0.834474	0.728791	0.876281	0.0443936	0.380129	0.976827	0.882262	0.978134	0.999986	0.999913	0.999985	0.999789	0.99993	0.877312	0.51526	0.0560208	0.276539	0.0727135	0.111047	0.0755573	0.0165964	0.0424115	-0.0145
ILMN_3143483	NM_022964.3	NP_075253.2	Lat2	NA	NA	2.11706e-05	9.04706e-39	0.030505	0.00145893	2.9233e-37	0.650894	0.001415	0.163224	0.0878353	0.987451	0.954377	0.570876	0.879293	0.0907519	0.579943	0.31159	0.0604966	0.769348	0.889179	0.999547	0.998196	0.999986	0.999913	0.999985	0.999789	0.99993	-0.37562	-0.118003	0.124742	0.00134375	0.0045625	-0.0642005	0.0158333	0.288286	-0.0609245	-0.097651
ILMN_3008924	NM_172457.2	NP_766045.2	Mobkl2a	NA	NA	2.13069e-05	1.42122e-31	2.97616e-06	0.00146402	1.91713e-30	0.000445961	6.27415e-05	0.000584308	0.590055	0.000167516	0.049767	0.894752	0.761739	0.257005	0.633392	0.554735	0.00859651	0.162422	0.965711	0.361986	0.914843	0.999986	0.999913	0.999985	0.999789	0.99993	0.487685	0.272695	0.0312474	0.255122	0.105279	0.00621875	-0.0215833	0.0872083	0.0377057	-0.0287917
ILMN_1221289	XM_358689.1		LOC382003	NA	NA	2.16515e-05	1.57826e-06	0.0984816	0.00148549	4.06394e-06	0.99669	0.0183365	0.879591	0.621038	0.770903	0.522049	0.109937	0.0673091	0.751318	0.981021	0.370534	0.248728	0.985567	0.969578	0.976593	0.974067	0.999986	0.999913	0.999985	0.999789	0.99993	0.37113	0.0186406	-0.0706615	0.036513	-0.0819792	0.149917	0.129857	0.021474	-0.00211198	-0.108755
ILMN_2618714	NM_011057.2		Pdgfb	NA	NA	2.18998e-05	1.05574e-21	1.1244e-05	0.0015003	6.27705e-21	0.00141278	0.000201706	0.711093	0.407696	0.375346	0.603157	0.426451	0.674743	0.554116	0.907262	0.00700078	0.0172155	0.958665	0.946932	0.926299	0.978972	0.999986	0.999913	0.999985	0.999789	0.99993	-0.674138	-0.0520938	0.0676667	0.0734635	-0.0460495	0.073375	0.050151	0.0821302	-0.0109141	0.310766
ILMN_3123836	NM_024437.1	NP_077757.1	Nudt7	NA	NA	2.28018e-05	4.88898e-44	0.28804	0.00155978	3.96042e-42	0.999998	0.000937983	0.444871	0.73443	0.545379	0.745398	0.0781417	0.587021	0.229202	0.494896	0.633129	0.0466205	0.892379	0.981375	0.952011	0.988804	0.999986	0.999913	0.999985	0.999789	0.99993	-0.371784	-0.0459036	0.0211146	-0.049	-0.0234974	-0.162508	0.0544219	0.0961927	-0.0578984	-0.0476484
ILMN_2685392	NM_009917.4	NP_034047.2	Ccr5	NA	NA	2.30793e-05	3.85593e-25	7.61967e-07	0.00157642	2.93318e-24	0.000138516	0.00171083	0.793997	0.140604	0.830353	0.697004	0.207014	0.864815	0.465318	0.927155	0.342082	0.0674446	0.973763	0.906331	0.983519	0.986519	0.999986	0.999913	0.999985	0.999789	0.99993	-0.769815	-0.0491849	0.286641	-0.0334974	0.0579844	0.172148	0.0218464	0.11068	0.0114453	0.131768
ILMN_1226048	NM_173787		AI504432	NA	NA	2.3137e-05	4.27204e-40	1.03091e-05	0.00157803	1.69465e-38	0.00132226	0.000212297	0.168114	0.589819	0.762813	0.118659	0.264813	0.182172	0.648741	0.113587	0.135152	0.0179021	0.774676	0.965711	0.975745	0.934626	0.999986	0.999913	0.999985	0.999789	0.99993	-0.633505	-0.136638	0.0530339	0.0294375	0.204443	0.171625	0.19806	0.0706667	0.216104	0.219867
ILMN_1233146	NM_011245.2	NP_035375.1	Rasgrf1	NA	NA	2.55162e-05	3.36122e-42	3.02696e-06	0.00173518	1.93036e-40	0.00045086	8.13926e-05	0.00128992	0.773872	0.138884	0.24433	0.302167	0.899758	0.696909	0.546118	0.411065	0.00989005	0.221208	0.982749	0.883795	0.952005	0.999986	0.999913	0.999985	0.999789	0.99993	0.782729	0.320398	0.0250911	0.138159	0.097276	-0.088625	0.0123594	-0.0269089	-0.0882448	-0.0775703
ILMN_1239055	NM_011723.2	NP_035853.2	Xdh	NA	NA	2.54837e-05	1.11991e-26	0.0331399	0.00173518	9.61879e-26	0.676483	0.00714832	0.0161821	0.404249	0.0256547	0.64913	0.0141	0.130957	0.232047	0.575735	0.590307	0.150076	0.492029	0.946441	0.845271	0.982115	0.999986	0.999913	0.999985	0.999789	0.99993	0.522505	0.522607	0.128818	0.380995	0.0703203	0.248633	0.119164	0.0906016	0.0632578	0.0430078
ILMN_2427467	NM_028922.2	NP_083198.1	Ppapdc2	NA	NA	2.55658e-05	0.0011226	0.0461721	0.00173599	0.00226582	0.782237	0.00980738	0.300487	0.687702	0.162151	0.841749	0.122122	0.961294	0.68296	0.502186	0.997295	0.178156	0.839757	0.976827	0.887546	0.99276	0.999986	0.999913	0.999985	0.999789	0.99993	0.402435	0.098651	-0.0421719	0.147318	0.0182031	0.137763	0.00484896	0.0324635	0.0559323	0.000348958
ILMN_1241346	XM_131826.1		2310043I08Rik	NA	NA	2.57346e-05	5.58181e-20	2.38092e-05	0.00174489	2.99587e-19	0.00264907	0.000235251	0.00635981	0.00682881	0.028274	0.0831061	0.7335	0.371642	0.967567	0.932984	0.779496	0.0191578	0.379612	0.845612	0.845271	0.93446	0.999986	0.999913	0.999985	0.999789	0.99993	0.686503	0.398734	0.228924	0.158461	0.205104	-0.0204583	0.0735469	-0.00232813	-0.00510937	0.0239974
ILMN_2651575	NM_010511.2	NP_034641.1	Ifngr1	NA	NA	2.59251e-05	4.29303e-40	0.0122749	0.00175523	1.70005e-38	0.386092	0.000775811	0.026391	0.162881	0.0739106	0.0726799	0.323793	0.138716	0.900385	0.67364	0.306219	0.0413175	0.554935	0.910565	0.857031	0.921253	0.999986	0.999913	0.999985	0.999789	0.99993	0.680612	0.310474	0.164924	0.209599	0.187339	0.152062	0.225521	0.0182552	-0.0502786	0.136068
ILMN_2912598	NM_029505.1	NP_083781.1	Ap3m2	NA	NA	2.61392e-05	3.24118e-18	0.0135249	0.00176713	1.56057e-17	0.409508	0.00246011	0.690569	0.775261	0.882219	0.31556	0.141807	0.425421	0.546304	0.69174	0.303795	0.0831575	0.954697	0.982792	0.990388	0.955845	0.999986	0.999913	0.999985	0.999789	0.99993	-0.380758	-0.0415208	0.0330443	-0.0134661	0.101849	-0.123576	-0.0607812	0.0375807	0.0202031	-0.0643698
ILMN_2908846	NM_027711.1	NP_081987.1	Iqgap2	NA	NA	2.66399e-05	1.93167e-41	0.247874	0.00179835	9.57005e-40	0.999998	0.0163283	0.174721	0.934771	0.0713385	0.142861	0.00665836	0.422881	0.711873	0.0823869	0.240372	0.234946	0.777832	0.993596	0.857031	0.934626	0.936915	0.999913	0.999985	0.999789	0.99993	0.146596	0.0650052	0.00580208	-0.0994375	-0.106479	0.318073	-0.0661823	-0.0565729	-0.131018	-0.0841823
ILMN_3051608	NM_026013.2	NP_080289.1	Tmem77	NA	NA	2.68189e-05	6.23378e-11	5.45532e-05	0.00180779	2.04518e-10	0.00558523	0.00339002	0.0146331	0.368502	0.45808	0.943252	0.854642	0.425279	0.136345	0.786662	0.642436	0.100857	0.47683	0.940243	0.937904	0.998196	0.999986	0.999913	0.999985	0.999789	0.99993	0.575417	0.32969	0.0946068	0.0807552	-0.00790365	0.014362	0.0498984	0.0560781	-0.0118464	0.0230026
ILMN_2703712	NM_001100596.1	NP_001094066.1	LOC100038993	NA	NA	2.72349e-05	2.43734e-25	0.00088671	0.00182783	1.88165e-24	0.057585	0.000130075	0.168788	0.0231054	0.280946	0.0330845	0.509566	0.167513	0.78841	0.443894	0.0599891	0.0134065	0.774718	0.879858	0.910899	0.901917	0.999986	0.999913	0.999985	0.999789	0.99993	0.460701	0.144966	0.181177	0.107089	0.159435	0.0504062	-0.106805	-0.0179427	0.0493724	-0.166461
ILMN_1221264	NM_010637.1	NP_034767.1	Klf4	NA	NA	2.72017e-05	9.04312e-10	0.0025145	0.00182783	2.78632e-09	0.128009	0.00865971	0.03482	0.899839	0.334237	0.791157	0.199644	0.894407	0.432351	0.448591	0.712624	0.166814	0.586905	0.991677	0.916916	0.990181	0.999986	0.999913	0.999985	0.999789	0.99993	0.548812	0.212766	0.00758594	0.0798672	-0.0160755	0.105776	0.0122448	0.0656094	0.0707292	-0.0315286
ILMN_2704141	NM_010070.3	NP_034200.3	Dok1	NA	NA	2.71558e-05	6.01678e-33	1.46687e-07	0.00182783	9.42078e-32	3.10693e-05	0.000108292	0.013269	0.0948851	0.110758	0.099624	0.446385	0.432929	0.158563	0.301172	0.937492	0.0119623	0.46974	0.892397	0.870515	0.934626	0.999986	0.999913	0.999985	0.999789	0.99993	0.863872	0.314924	0.20113	0.193234	0.137388	-0.0740781	0.0794661	0.143779	0.106398	-0.00839062
ILMN_2812614	NM_016678.1	NP_057887.1	Reck	NA	NA	2.736e-05	3.70069e-36	3.95712e-05	0.00183355	8.14858e-35	0.00421977	0.000718729	0.240655	0.502636	0.812545	0.715655	0.826378	0.86224	0.340022	0.547132	0.6745	0.0389972	0.818031	0.956975	0.981077	0.98717	0.999986	0.999913	0.999985	0.999789	0.99993	-0.631682	-0.12826	-0.0398437	0.0126615	0.0412734	-0.0197187	0.0121979	-0.0986849	0.0577813	-0.0363151
ILMN_2731949	NM_011803.2	NP_035933.2	Klf6	NA	NA	2.75981e-05	0.5088	0.00306619	0.00184683	0.580584	0.149187	0.00022094	0.148705	0.0809788	0.603606	0.0234687	0.611521	0.72758	0.63823	0.666072	0.42337	0.0183176	0.762112	0.888879	0.959178	0.871242	0.999986	0.999913	0.999985	0.999789	0.99993	0.495682	0.140294	-0.149831	-0.0547135	-0.208641	0.0418464	-0.037151	-0.0600781	-0.050151	-0.0809635
ILMN_1213609	NM_023719.1	NP_076208.1	Txnip	NA	NA	2.80745e-05	3.99953e-42	0.00494238	0.00187328	2.26594e-40	0.213704	1.14257e-05	1.5717e-05	0.676892	0.0638962	0.351344	0.406277	0.779229	0.657557	0.596391	0.716171	0.00296389	0.0201903	0.975189	0.856439	0.959819	0.999986	0.999913	0.999985	0.999789	0.99993	0.509227	0.358042	-0.0456354	0.151964	0.0382083	0.140701	-0.0289974	-0.0378698	0.0551302	0.034888
ILMN_1238368	XM_358166.1		LOC385279	NA	NA	2.80585e-05	6.66626e-14	0.000295347	0.00187328	2.53695e-13	0.0234319	0.00357682	0.0229099	0.512214	0.237051	0.748265	0.0217586	0.85001	0.358232	0.416872	0.594259	0.103676	0.538045	0.95836	0.906613	0.988804	0.999986	0.999913	0.999985	0.999789	0.99993	0.371922	0.275982	0.0538932	0.105091	-0.0249036	0.0772969	-0.00894792	0.049026	-0.0287474	0.0312474
ILMN_1249498	NM_019549.1	NP_062422.1	Plek	NA	NA	2.86032e-05	4.27407e-26	0.0302207	0.00190581	3.50285e-25	0.647717	0.000711638	0.164068	0.998159	0.428664	0.314339	0.562785	0.947729	0.309465	0.296834	0.0838768	0.0387903	0.770342	0.999892	0.933137	0.955845	0.999986	0.999913	0.999985	0.999789	0.99993	-0.80312	-0.15119	0.000341146	-0.089638	0.09775	-0.0924375	0.00507813	0.227375	0.0945052	0.18781
ILMN_1254191	NM_021460.1		41456	NA	NA	2.89534e-05	2.45411e-38	0.00213508	0.00192636	7.40144e-37	0.112412	0.000306484	0.0916565	0.610548	0.604621	0.43575	0.59159	0.765038	0.294977	0.632927	0.92833	0.0227884	0.69722	0.969221	0.959178	0.971067	0.999986	0.999913	0.999985	0.999789	0.99993	-0.637648	-0.165901	-0.0515729	-0.0637708	-0.0708984	-0.065112	-0.037263	0.169958	-0.0520625	-0.00929427
ILMN_1216313	AK031003		Stim1	NA	NA	2.91809e-05	1.05312e-11	0.00192654	0.00193871	3.5871e-11	0.104599	0.000278608	0.0195465	0.316318	0.0250229	0.0547051	0.243156	0.451923	0.789305	0.502827	0.855211	0.0215143	0.519001	0.93421	0.845271	0.914843	0.999986	0.999913	0.999985	0.999789	0.99993	0.49944	0.202716	0.0942005	0.147781	0.093474	0.0743307	-0.0394688	0.024526	0.0395365	-0.0126406
ILMN_2637714	NM_009025.2	NP_033051.2	Rasa3	NA	NA	2.92976e-05	0.890427	0.847254	0.00194366	0.914768	0.999998	0.0276246	0.715247	0.867138	0.937903	0.627126	0.0348938	0.190771	0.420164	0.885149	0.867129	0.305751	0.95897	0.988734	0.996017	0.980988	0.999986	0.999913	0.999985	0.999789	0.99993	-0.283945	-0.0332005	0.0183073	-0.0085599	-0.0504531	-0.278523	-0.123492	0.0779635	0.0115078	-0.0132448
ILMN_2862026	NM_001033185.1	NP_001028357.1	1700084C01Rik	NA	NA	2.93515e-05	6.44526e-38	0.919977	0.00194444	1.79821e-36	0.999998	0.000216306	0.500797	0.544798	0.91623	0.240165	0.0344886	0.543059	0.489606	0.983934	0.806314	0.0181029	0.910638	0.961381	0.993992	0.951343	0.999986	0.999913	0.999985	0.999789	0.99993	-0.509169	-0.0623047	0.0574635	0.0109323	0.0756484	-0.40656	-0.0834922	0.102214	-0.00324479	-0.0384714
ILMN_2460745	NM_030246.1	NP_084522.1	Wdr21	NA	NA	2.94469e-05	3.51353e-08	0.00375396	0.00194797	9.93098e-08	0.173509	1.78729e-05	0.515825	0.707707	0.446244	0.241842	0.91249	0.2664	0.377138	0.60331	0.371166	0.00408546	0.916233	0.97767	0.935962	0.952005	0.999986	0.999913	0.999985	0.999789	0.99993	-0.421003	-0.0371927	-0.0134661	0.0667526	0.069474	-0.0116823	0.115854	0.0876667	0.0573151	0.0937083
ILMN_1215972	NM_013681.1	NP_038709.1	Syn2	NA	NA	2.96148e-05	6.11394e-36	0.000216008	0.00195627	1.31672e-34	0.0179066	2.10271e-05	0.00766199	0.97537	0.173812	0.572068	0.0638657	0.541607	0.537935	0.215135	0.158798	0.00455824	0.4001	0.997676	0.887633	0.978134	0.999986	0.999913	0.999985	0.999789	0.99993	-0.819125	-0.338268	0.00454948	-0.221768	0.0438151	-0.161622	-0.0638177	-0.0877266	-0.146945	-0.190969
ILMN_1247765	NM_001081279.1	NP_001074748.1	Mfhas1	NA	NA	2.96624e-05	3.25022e-15	0.000241206	0.00195661	1.3197e-14	0.0197123	0.00011376	0.00369479	0.32661	0.706615	0.820178	0.370657	0.996395	0.403523	0.929982	0.977589	0.0122251	0.321287	0.934242	0.971004	0.992468	0.999986	0.999913	0.999985	0.999789	0.99993	0.796378	0.385477	-0.126133	0.0448281	-0.0236198	0.121826	0.000815104	0.114292	0.0157344	-0.00373958
ILMN_2810963	NM_025451.1	NP_079727.1	Camk2n1	NA	NA	3.0197e-05	4.60556e-37	1.21794e-05	0.00198904	1.13869e-35	0.00149171	0.000857543	0.0454906	0.144181	0.119629	0.129784	0.782364	0.263474	0.0187515	0.73813	0.271762	0.0443936	0.616856	0.906331	0.87703	0.934626	0.999986	0.999913	0.999985	0.999789	0.99993	0.611732	0.198573	0.135169	0.140458	0.103922	-0.0246719	0.0790339	-0.132599	-0.0249063	0.0628958
ILMN_2772288	NM_026866.2	NP_081142.2	Disp1	NA	NA	3.0298e-05	9.00514e-18	0.00115107	0.00199285	4.23253e-17	0.0709608	0.000194883	0.0437639	0.376334	0.0880932	0.587016	0.579709	0.895949	0.866964	0.875758	0.638028	0.0169119	0.614717	0.941324	0.863543	0.978833	0.999986	0.999913	0.999985	0.999789	0.99993	-0.599878	-0.150924	-0.0586771	-0.149086	-0.0283906	-0.0541536	0.0165755	-0.022099	-0.0182656	0.0570729
ILMN_1233339	NM_019731.1	NP_062705.1	Nme4	NA	NA	3.08605e-05	8.55045e-39	0.000708779	0.00202696	2.77253e-37	0.0486763	0.00011503	0.00435637	0.830754	0.171773	0.383676	0.235929	0.0531475	0.961521	0.330752	0.541574	0.0122955	0.339327	0.985637	0.887546	0.966455	0.999986	0.999913	0.999985	0.999789	0.99993	-0.631146	-0.298102	-0.0215469	-0.103651	-0.0845573	-0.0601849	-0.16187	-0.00588021	-0.0567682	-0.0811198
ILMN_1234930	NM_177574.3	NP_808242.1	Vps37d	NA	NA	3.11235e-05	4.1728e-39	0.000127029	0.00204133	1.42511e-37	0.0115689	0.00158738	0.419984	0.573552	0.0172161	0.657381	0.796388	0.81384	0.452403	0.358661	0.871452	0.0646916	0.884912	0.964807	0.826498	0.982729	0.999986	0.999913	0.999985	0.999789	0.99993	-0.32275	-0.0654922	0.0421094	0.203526	0.0384766	0.0206979	-0.0170312	-0.065125	0.0683021	0.016263
ILMN_2624862	NM_029519.3	NP_083795.2	Rap2a	NA	NA	3.12091e-05	8.91382e-27	0.000244071	0.00204404	7.72063e-26	0.0199112	0.00314702	0.0254556	0.0171433	0.0641879	0.167395	0.117758	0.23466	0.14301	0.346045	0.941863	0.09629	0.551147	0.868295	0.856439	0.941678	0.999986	0.999913	0.999985	0.999789	0.99993	-0.377143	0.169289	0.161174	0.194914	0.0896042	-0.162633	-0.112437	-0.158711	-0.114036	-0.00550521
ILMN_2669782	NM_025408.2	NP_079684.2	Phca	NA	NA	3.16323e-05	4.9242e-21	0.157198	0.00206883	2.81433e-20	0.999998	0.00937551	0.217336	0.160757	0.0892626	0.227422	0.489178	0.115514	0.271998	0.342332	0.746944	0.174761	0.806792	0.9101	0.863543	0.949196	0.999986	0.999913	0.999985	0.999789	0.99993	0.437034	-0.188589	-0.219935	-0.286534	-0.156547	0.120099	-0.213659	-0.124687	-0.136154	-0.0384922
ILMN_2531586	XM_355152.1		LOC381217	NA	NA	3.17687e-05	3.98431e-36	0.000971978	0.00207481	8.74806e-35	0.0619891	0.429983	0.13199	0.0108171	0.0339003	0.00947762	0.369314	0.549951	0.148233	0.917603	0.249688	0.835483	0.743866	0.845612	0.845271	0.867317	0.999986	0.999913	0.999985	0.999789	0.99993	-0.0594323	0.16326	0.265719	0.237966	0.267591	-0.0609661	0.0326536	-0.077638	0.00611198	0.0665443
ILMN_2416764	NM_001083616.1	NP_001077085.1	Cacna1d	NA	NA	3.20736e-05	2.66441e-39	3.82409e-06	0.00209176	9.32726e-38	0.000551792	1.28174e-05	0.00119519	0.75795	0.000238904	0.327232	0.848728	0.76265	0.82204	0.527141	0.963389	0.0032309	0.211443	0.98235	0.361986	0.956127	0.999986	0.999913	0.999985	0.999789	0.99993	0.59187	0.312104	0.021526	0.155659	0.0438255	-0.0156094	-0.0214167	0.0213906	0.0611328	0.00367969
ILMN_2965660	NM_133237.2	NP_573500.2	Apcdd1	NA	NA	3.24442e-05	1.33782e-24	0.512829	0.00211295	9.76642e-24	0.999998	0.0153947	0.0442469	0.806246	0.339357	0.879666	0.0865811	0.293573	0.984945	0.805904	0.714426	0.228333	0.614732	0.984139	0.917914	0.99417	0.999986	0.999913	0.999985	0.999789	0.99993	-0.543693	-0.296104	-0.0334844	-0.146844	0.0179948	-0.255458	-0.142826	0.00300781	0.0297865	0.0578411
ILMN_2840286	NM_001001979.1	NP_001001979.1	Megf10	NA	NA	3.33541e-05	7.79478e-39	0.00508561	0.00216609	2.54538e-37	0.217277	0.00155557	0.932025	0.239088	0.466961	0.927064	0.268726	0.609096	0.928649	0.881579	0.877758	0.064131	0.99118	0.921284	0.939273	0.997289	0.999986	0.999913	0.999985	0.999789	0.99993	0.35456	0.0055625	-0.0682187	-0.0571016	-0.00609115	0.0743125	0.0482109	0.0056901	-0.00941406	0.0119089
ILMN_2651660	NM_144828.1	NP_659077.1	Ppp1r1b	NA	NA	3.33421e-05	0.000351506	1.3935e-06	0.00216609	0.000751895	0.000233976	3.14089e-05	0.0138477	0.00105243	0.174096	0.0901684	0.473003	0.157208	0.75109	0.518446	0.833872	0.00564309	0.47202	0.665229	0.887841	0.93446	0.999986	0.999913	0.999985	0.999789	0.99993	0.748148	0.18681	0.256753	0.104562	-0.0775365	-0.100258	-0.176875	0.0189505	-0.0861615	-0.0179818
ILMN_2713438	NM_175176		1700013E18Rik	NA	NA	3.35869e-05	2.9346e-36	0.011301	0.00217815	6.56503e-35	0.365671	0.00191206	0.0113639	0.362825	0.299256	0.0845582	0.405353	0.950954	0.585264	0.517481	0.414168	0.0720622	0.459244	0.939243	0.911494	0.93446	0.999986	0.999913	0.999985	0.999789	0.99993	-0.578734	-0.358169	-0.0780286	-0.107227	-0.185596	-0.0810651	-0.00491927	0.0698958	0.0661094	0.0843411
ILMN_2699013	XR_032374.1		BC053440	NA	NA	3.40021e-05	0.00657312	0.265434	0.00220198	0.0119107	0.999998	0.00108035	0.0381236	0.000346279	0.00318598	0.000391514	0.023525	0.108159	0.0188573	0.00738101	0.00522138	0.0507982	0.598889	0.665229	0.691153	0.867317	0.999986	0.999913	0.999985	0.999789	0.99993	0.166227	0.176542	0.208003	0.132294	0.194219	0.150969	0.0773958	0.153253	0.204062	0.173641
ILMN_2621021	NM_008976.2	NP_033002.2	Ptpn14	NA	NA	3.40764e-05	1.10347e-21	0.000312231	0.0022037	6.55155e-21	0.0243942	0.000532545	0.0372877	0.835203	0.0404009	0.447353	0.726981	0.953568	0.720209	0.840995	0.948805	0.0327456	0.595448	0.986148	0.845271	0.971248	0.999986	0.999913	0.999985	0.999789	0.99993	0.662268	0.227586	0.0138073	0.179568	0.0686875	0.0574818	-0.00748438	0.0399505	-0.023224	-0.00701563
ILMN_2706819	NM_026878.1	NP_081154.1	Rasl11b	NA	NA	3.46485e-05	1.62347e-36	0.000101482	0.00223756	3.73318e-35	0.00964162	5.69758e-05	0.006281	0.148861	0.0236441	0.130254	0.349433	0.944301	0.0581134	0.242054	0.0854064	0.00822835	0.378121	0.907369	0.845271	0.934626	0.999986	0.999913	0.999985	0.999789	0.99993	-0.575401	-0.358003	-0.129646	-0.185742	-0.107297	-0.103594	0.00482552	-0.145815	0.0701797	-0.137677
ILMN_1238590	XM_125817.6	XP_125817.5	Bbs10	NA	NA	3.47586e-05	1.06708e-15	0.000336828	0.00224154	4.45371e-15	0.0260078	0.000252127	0.033696	0.545635	0.1651	0.478248	0.491951	0.666776	0.474386	0.68796	0.794268	0.0199686	0.580248	0.961866	0.887546	0.971585	0.999986	0.999913	0.999985	0.999789	0.99993	-0.621029	-0.249594	-0.044263	-0.142479	-0.0846146	-0.0725234	-0.0446562	-0.0763255	-0.0419583	-0.0242943
ILMN_2695047	NM_146251.3	NP_666363.2	Pnpla7	NA	NA	3.51174e-05	4.88632e-34	0.0204741	0.00226152	8.56572e-33	0.522714	0.000113847	0.00446095	0.249704	0.285637	0.102386	0.170231	0.997588	0.574173	0.367901	0.557541	0.0122251	0.33961	0.924903	0.910899	0.934626	0.999986	0.999913	0.999985	0.999789	0.99993	0.539026	0.346737	0.0827161	0.140536	0.12131	0.17949	-0.000320313	0.0520911	-0.0849661	0.0671016
ILMN_2610234	NM_008357.1	NP_032383.1	Il15	NA	NA	3.56421e-05	1.05839e-30	0.11275	0.00228892	1.29871e-29	0.999998	0.000561498	0.646022	0.184087	0.855626	0.3306	0.194532	0.363028	0.354184	0.272518	0.587257	0.033952	0.946297	0.913268	0.986692	0.956127	0.999986	0.999913	0.999985	0.999789	0.99993	-0.399594	-0.0408073	0.12624	0.0104844	0.124534	-0.117823	0.0258151	0.111703	0.0766406	0.0202656
ILMN_1255363	NM_153573.1	NP_705801.1	Fkbp14	NA	NA	3.56199e-05	1.35726e-28	0.000459695	0.00228892	1.37585e-27	0.0336386	0.00341932	0.995233	0.202626	0.298551	0.27897	0.0333277	0.979974	0.714099	0.46448	0.638581	0.101297	0.999059	0.913268	0.911494	0.955408	0.999986	0.999913	0.999985	0.999789	0.99993	0.511013	-0.000630208	-0.17424	-0.189174	-0.109422	0.0818203	0.000898437	-0.0174922	0.0562812	0.0544323
ILMN_2788191	NM_146026.1	NP_666138.1	Atad4	NA	NA	3.59262e-05	0.000170687	0.000154717	0.00230396	0.000376842	0.0135301	8.36424e-05	0.1056	0.975822	0.696787	0.350241	0.97249	0.993566	0.255422	0.470221	0.595473	0.0101102	0.718326	0.997794	0.969844	0.959359	0.999986	0.999913	0.999985	0.999789	0.99993	0.520182	0.154667	-0.0028776	-0.0347943	-0.0641458	0.00367708	0.000713542	-0.0991536	0.0540339	-0.0428177
ILMN_1221142	NM_011145.3	NP_035275.1	Ppard	NA	NA	3.60129e-05	9.86986e-30	0.122765	0.00230632	1.10981e-28	0.999998	0.00776143	0.22308	0.903019	0.171287	0.764879	0.0335287	0.938751	0.330879	0.958279	0.617799	0.156976	0.808643	0.991923	0.887546	0.988804	0.999986	0.999913	0.999985	0.999789	0.99993	0.27088	0.104497	-0.0099974	0.10699	-0.0218776	0.134562	0.0042474	0.054625	-0.00403906	-0.0356198
ILMN_2620913	NM_010567.1	NP_034697.1	Inppl1	NA	NA	3.61779e-05	1.06065e-37	0.382077	0.00231368	2.88255e-36	0.999998	0.00931169	0.781558	0.320034	0.126542	0.697421	0.00410021	0.123413	0.938193	0.145898	0.127489	0.174143	0.970882	0.93421	0.878751	0.986519	0.826502	0.999913	0.999985	0.999789	0.99993	-0.319714	-0.0201927	-0.107409	-0.0910495	-0.0252865	-0.334917	-0.144638	-0.00677344	-0.179318	-0.126052
ILMN_2975718	NM_009097.1	NP_033123.1	Rps6ka1	NA	NA	3.62928e-05	9.41071e-38	0.000549677	0.00231782	2.57423e-36	0.0389874	0.00111998	0.39177	0.580486	0.198161	0.489398	0.726721	0.883558	0.672168	0.579209	0.942997	0.0520261	0.874132	0.965174	0.894987	0.971793	0.999986	0.999913	0.999985	0.999789	0.99993	-0.548693	-0.0680547	-0.0483438	-0.104026	-0.0511536	-0.0334609	0.0164896	0.048224	-0.0544115	0.00799219
ILMN_2777491	NM_177699		Fhod1	NA	NA	3.72449e-05	7.12181e-43	0.101153	0.00237534	4.6777e-41	0.999998	9.27611e-05	0.146987	0.390716	0.269412	0.7002	0.092922	0.554397	0.878978	0.360543	0.292338	0.010812	0.76135	0.94489	0.910899	0.986557	0.999986	0.999913	0.999985	0.999789	0.99993	-0.46313	-0.154016	-0.045987	-0.0910651	-0.0211198	-0.216115	-0.0601771	-0.0184141	-0.102695	-0.130247
ILMN_3122961	NM_010260.1	NP_034390.1	Gbp2	NA	NA	3.76068e-05	1.93961e-43	0.790814	0.00239511	1.39719e-41	0.999998	0.00324795	0.195313	0.248616	0.829455	0.490619	0.0650664	0.340023	0.316089	0.390038	0.265	0.0980843	0.794885	0.924199	0.983364	0.971793	0.999986	0.999913	0.999985	0.999789	0.99993	-0.408586	-0.115789	0.121195	-0.0222318	-0.0827344	-0.29282	-0.145534	0.235143	0.128779	-0.142349
ILMN_1218051	NM_027711.1	NP_081987.1	Iqgap2	NA	NA	3.8605e-05	8.44647e-37	0.128576	0.0024553	2.0145e-35	0.999998	0.37895	0.0824134	0.195538	0.00242721	0.0443658	0.00472702	0.472391	0.844838	0.881384	0.499334	0.80663	0.683682	0.913268	0.665871	0.914843	0.860009	0.999913	0.999985	0.999789	0.99993	0.0904922	-0.159971	-0.182148	-0.471612	-0.217763	0.353781	0.0868021	0.0226042	-0.0127708	-0.0811849
ILMN_2836749	NM_001033158.1	NP_001028330.1	Rasl12	NA	NA	3.95307e-05	4.23143e-09	0.0026543	0.00251071	1.26028e-08	0.133799	2.69995e-05	0.000798337	0.269948	0.105252	0.3183	0.333883	0.646613	0.499104	0.375772	0.841027	0.00526338	0.181588	0.929567	0.869547	0.955887	0.999986	0.999913	0.999985	0.999789	0.99993	0.671237	0.38182	0.0868698	0.192674	0.133609	0.126695	0.0622891	0.0720182	0.114602	0.0215547
ILMN_2607215	NM_025874.2		2310076L09Rik	NA	NA	3.97183e-05	2.90207e-22	0.00142352	0.00251917	1.79529e-21	0.0837318	0.00162324	0.0230579	0.0311671	0.0816724	0.300708	0.654359	0.169776	0.99581	0.817823	0.0459093	0.0657469	0.538997	0.884577	0.857031	0.955845	0.999986	0.999913	0.999985	0.999789	0.99993	0.540216	0.198742	0.209266	0.135409	0.0798333	0.0319219	-0.102917	-0.000296875	-0.0100755	-0.092125
ILMN_2940446	NM_016811.2	NP_058091.2	Dgka	NA	NA	3.99862e-05	9.62216e-13	0.000163247	0.00253268	3.45485e-12	0.0141421	0.00243472	0.272009	0.628997	0.46862	0.92201	0.347021	0.0911295	0.38889	0.180491	0.0953566	0.0827316	0.83023	0.970019	0.93944	0.996939	0.999986	0.999913	0.999985	0.999789	0.99993	0.621523	0.0950885	-0.0435	-0.0437943	0.00630208	0.121125	0.117792	0.0566745	0.160669	0.140773
ILMN_2777082	NM_011031		P4ha2	NA	NA	4.10384e-05	2.06106e-21	0.763949	0.00259577	1.20495e-20	0.999998	0.00137514	0.149382	0.986006	0.947022	0.782306	0.0404104	0.980806	0.745746	0.455759	0.528509	0.0593419	0.762112	0.998946	0.996461	0.989719	0.999986	0.999913	0.999985	0.999789	0.99993	0.353589	0.126648	0.00155729	0.00434115	-0.0229661	0.276995	0.00210156	0.0244974	0.0548333	-0.0726198
ILMN_1258190	NM_028318.2		2810032G03Rik	NA	NA	4.1339e-05	9.24738e-31	0.000762648	0.0026112	1.1426e-29	0.0516342	0.000458294	0.110024	0.437034	0.72263	0.841332	0.496612	0.843637	0.814114	0.911122	0.304503	0.0296792	0.721665	0.949213	0.972531	0.99276	0.999986	0.999913	0.999985	0.999789	0.99993	0.663409	0.19018	0.0990521	0.0390651	0.0207109	0.0843698	0.0164297	0.0216823	-0.00995833	0.0820911
ILMN_3159149	NM_199057.2	NP_951012.2	Rusc2	NA	NA	4.16628e-05	6.49425e-33	0.00114328	0.00262806	1.01443e-31	0.0706919	0.00313161	0.00582769	0.050946	0.590118	0.286771	0.288269	0.862028	0.740104	0.946037	0.957165	0.0960791	0.37047	0.884577	0.956552	0.955786	0.999986	0.999913	0.999985	0.999789	0.99993	0.492508	0.329997	-0.213331	-0.0288802	-0.0544818	0.148219	-0.0172109	0.0482474	0.0105599	0.0059401
ILMN_2748806	NM_133791.4	NP_598552.2	Wwc2	NA	NA	4.26212e-05	7.51481e-30	0.00248702	0.00268131	8.54231e-29	0.12689	0.0096936	0.0214126	0.255835	0.0880822	0.380204	0.28946	0.604258	0.461622	0.555887	0.0805807	0.177341	0.529286	0.926398	0.863543	0.965144	0.999986	0.999913	0.999985	0.999789	0.99993	0.348898	0.238693	-0.114414	0.139438	-0.0820755	0.0735286	-0.0430104	0.0676615	0.0625469	-0.150672
ILMN_2665133	NM_080639.3	NP_542370.3	Timp4	NA	NA	4.26232e-05	2.01984e-34	0.0184629	0.00268131	3.68779e-33	0.489383	0.000212905	0.00308866	0.180381	0.00182039	0.222786	0.0481894	0.545229	0.408215	0.434547	0.42572	0.0179065	0.294809	0.913268	0.612895	0.949196	0.999986	0.999913	0.999985	0.999789	0.99993	0.51274	0.359404	0.129951	0.269281	0.121273	0.172021	0.0478672	0.0750677	0.0454661	0.0701615
ILMN_2423282			Dleu2	NA	NA	4.30738e-05	3.25075e-38	0.00662149	0.00270597	9.60949e-37	0.26289	6.69799e-06	7.41441e-05	0.0193325	0.00688137	0.000884453	0.239106	0.937702	0.895355	0.306219	0.850881	0.00205753	0.0570588	0.870168	0.728172	0.867317	0.999986	0.999913	0.999985	0.999789	0.99993	0.441318	0.181099	0.176003	0.186328	0.226638	0.0860677	-0.00702865	0.0101224	0.0799193	-0.0160807
ILMN_2667346	NM_029688.4	NP_083964.1	Srxn1	NA	NA	4.31699e-05	1.3234e-08	0.0954756	0.00270832	3.83089e-08	0.987012	0.00998646	0.0409517	0.782439	0.0691678	0.463863	0.0349214	0.216501	0.48119	0.538251	0.106072	0.180213	0.606803	0.983753	0.857031	0.971585	0.999986	0.999913	0.999985	0.999789	0.99993	-0.285479	-0.179622	-0.0235443	-0.140549	-0.0408099	-0.223883	-0.126956	0.0629687	0.0583359	-0.163542
ILMN_1224034	NM_008800.1	NP_032826.1	Pde1b	NA	NA	4.36905e-05	2.20548e-07	0.374689	0.00273726	5.96821e-07	0.999998	0.000598485	0.395565	0.66935	0.502392	0.770468	0.0345098	0.478706	0.333091	0.888801	0.138774	0.0351136	0.87578	0.973943	0.946433	0.988804	0.999986	0.999913	0.999985	0.999789	0.99993	-0.423031	-0.124995	-0.0509115	-0.053401	-0.0196562	-0.279057	-0.091987	0.093875	-0.0142786	-0.148177
ILMN_2855737	NM_001004151.1	NP_001004151.1	Rtp1	NA	NA	4.38208e-05	1.11416e-12	7.22348e-05	0.00274171	3.98644e-12	0.00703664	0.000168992	0.0643264	0.884718	0.388272	0.404519	0.717758	0.409354	0.345022	0.288576	0.67956	0.015513	0.658845	0.990873	0.929172	0.967154	0.999986	0.999913	0.999985	0.999789	0.99993	0.713987	0.227089	0.0206328	0.103984	-0.0432344	-0.035138	-0.090737	-0.0996406	-0.110479	-0.0371198
ILMN_2722938	NM_008654.1	NP_032680.1	Myd116	NA	NA	4.39801e-05	4.73035e-32	0.000920483	0.00274795	6.70614e-31	0.0593609	0.00262077	0.112359	0.92563	0.758143	0.984678	0.490179	0.476281	0.994951	0.527372	0.615127	0.0863752	0.72581	0.993257	0.975518	0.999582	0.999986	0.999913	0.999985	0.999789	0.99993	0.605859	0.193047	0.0129115	0.0375286	0.00184635	0.0557135	0.0415469	0.000614583	-0.0578802	0.0406823
ILMN_3113420	NM_013545.2	NP_038573.2	Ptpn6	NA	NA	4.59474e-05	9.88766e-35	0.000845239	0.00286699	1.87112e-33	0.0554376	0.000686167	0.010647	0.260336	0.0856253	0.282107	0.862869	0.464788	0.749136	0.779915	0.20977	0.0378984	0.454506	0.927627	0.860368	0.955786	0.999986	0.999913	0.999985	0.999789	0.99993	-0.590961	-0.290305	-0.0808307	-0.128279	-0.0858125	-0.0101068	-0.0527083	0.0318724	0.0169948	0.0774036
ILMN_2625601	NM_019990.4	NP_064374.1	Stard10	NA	NA	4.63421e-05	8.68e-14	0.000794038	0.00288772	3.28086e-13	0.0532906	0.000582095	0.850655	0.58071	0.0591779	0.729997	0.796628	0.099784	0.638711	0.308178	0.789212	0.0345916	0.982352	0.965174	0.856439	0.988059	0.999986	0.999913	0.999985	0.999789	0.99993	0.540654	0.031763	-0.0546641	-0.183354	-0.0307552	0.0172734	0.158284	-0.0531849	-0.0764401	-0.0293932
ILMN_2946901	NM_144793.1	NP_659042.1	Slc25a38	NA	NA	4.69226e-05	1.50095e-12	1.05929e-05	0.00291602	5.33443e-12	0.00135115	0.00279687	0.954013	0.529965	0.549003	0.624774	0.188857	0.136547	0.235666	0.961669	0.0686763	0.0897187	0.992824	0.959789	0.952011	0.980628	0.999986	0.999913	0.999985	0.999789	0.99993	0.530013	0.00811458	-0.0722708	-0.0686693	-0.0670078	-0.0879531	-0.104865	-0.0832083	0.00311979	-0.12088
ILMN_2644496	NM_008131.3	NP_032157.2	Glul	NA	NA	4.69178e-05	0.0475465	0.574321	0.00291602	0.0727946	0.999998	0.00271346	0.279305	0.517718	0.476203	0.802954	0.151723	0.75692	0.75106	0.980506	0.87387	0.0881911	0.832982	0.95917	0.940408	0.990828	0.999986	0.999913	0.999985	0.999789	0.99993	1.08974	0.191195	-0.128865	0.16257	0.0505286	0.538719	-0.0926302	-0.108419	0.00948698	-0.0539896
ILMN_2622983	NM_013642.2	NP_038670.1	Dusp1	NA	NA	4.72175e-05	5.66489e-21	4.43935e-06	0.00292647	3.22489e-20	0.000624946	0.00363451	0.00428508	0.0272756	0.00802822	0.0653697	0.886844	0.536963	0.248168	0.554566	0.254553	0.104561	0.336495	0.879858	0.75195	0.914843	0.999986	0.999913	0.999985	0.999789	0.99993	0.267521	-0.373833	-0.234677	-0.354495	-0.21157	0.0138151	0.0364688	0.0987005	0.0296719	0.0443385
ILMN_1225932	AK077367		Ccnd2	NA	NA	4.71911e-05	0.283664	0.000841122	0.00292647	0.354036	0.055246	0.00089859	0.00101606	0.0900311	0.00583674	0.0963851	0.767243	0.834054	0.730702	0.649804	0.29946	0.0454174	0.205397	0.889179	0.728172	0.934626	0.999986	0.999913	0.999985	0.999789	0.99993	-0.592419	-0.484982	-0.187646	-0.34749	-0.231063	-0.0245885	-0.0200417	0.0263099	-0.034401	0.0876719
ILMN_2487046	NM_025451.1	NP_079727.1	Camk2n1	NA	NA	4.88725e-05	1.14932e-35	0.000780734	0.00302498	2.40239e-34	0.0527041	0.00201567	0.974626	0.255826	0.55855	0.590814	0.46062	0.591892	0.235904	0.170504	0.406949	0.074794	0.996163	0.926398	0.954122	0.978972	0.999986	0.999913	0.999985	0.999789	0.99993	0.462703	-0.00327865	-0.112443	-0.0702422	-0.0625937	0.0551927	-0.0323802	-0.119435	0.124484	0.0632266
ILMN_1257724			Adamts9	NA	NA	4.91677e-05	6.28282e-32	0.0985194	0.00303918	8.80434e-31	0.99669	0.0104849	0.550068	0.564425	0.580159	0.218274	0.123727	0.602895	0.849184	0.167577	0.865318	0.184931	0.924071	0.964302	0.955392	0.949069	0.999986	0.999913	0.999985	0.999789	0.99993	0.530549	0.0780599	0.0879974	0.0880417	0.168263	0.177974	-0.039763	-0.0167448	0.106604	0.0128698
ILMN_2710773	NM_153395		2610528O22Rik	NA	NA	4.98842e-05	1.18664e-23	0.0055377	0.00307935	8.05643e-23	0.229737	0.00144076	0.00692154	0.140652	0.0294168	0.737341	0.266078	0.191644	0.0235326	0.770458	0.924641	0.0612011	0.39089	0.906331	0.845271	0.988804	0.999986	0.999913	0.999985	0.999789	0.99993	0.317531	0.214167	0.0525495	0.109617	0.0157552	0.0753568	0.0748516	0.112984	0.0106302	0.00425781
ILMN_1218866	NM_033144.1	NP_149156.1	Sept8	NA	NA	5.09363e-05	4.9157e-27	0.00124868	0.0031401	4.34656e-26	0.0756649	0.000195219	0.0881525	0.143088	0.0195435	0.164537	0.803909	0.412637	0.231349	0.582633	0.928495	0.0169119	0.691268	0.906331	0.826528	0.940033	0.999986	0.999913	0.999985	0.999789	0.99993	0.685885	0.18087	0.119029	0.189234	0.0847005	0.0262161	-0.123437	-0.155154	-0.0869323	-0.00999219
ILMN_1252004	NM_001033380.3	NP_001028552.1	Itpripl2	NA	NA	5.12417e-05	2.90702e-27	0.0365077	0.00315472	2.61348e-26	0.704236	0.0035766	0.563804	0.073899	0.877306	0.269589	0.436552	0.514869	0.289071	0.290418	0.349963	0.103676	0.927506	0.888576	0.989862	0.954163	0.999986	0.999913	0.999985	0.999789	0.99993	-0.324503	-0.052362	0.122432	0.0146146	0.0667109	-0.0543438	-0.0655104	0.0805521	-0.070224	0.106339
ILMN_1236245	NM_175543		Rab11fip4	NA	NA	5.14659e-05	3.19598e-21	1.78508e-05	0.00316429	1.84718e-20	0.00205035	0.00227216	0.9121	0.921336	0.746637	0.292424	0.339051	0.492585	0.836618	0.445506	0.201269	0.0801489	0.989693	0.993137	0.97474	0.955845	0.999986	0.999913	0.999985	0.999789	0.99993	-0.547115	0.0112083	0.0105521	-0.0303099	0.107318	0.0684063	0.0721745	0.0136849	0.058263	0.0767005
ILMN_2599782	NM_008390.1	NP_032416.1	Irf1	NA	NA	5.15968e-05	2.41425e-35	0.77273	0.00316813	4.89143e-34	0.999998	0.00269742	0.0902626	0.643197	0.723154	0.67931	0.026733	0.291903	0.814404	0.954988	0.52577	0.0880216	0.695007	0.970541	0.972696	0.98553	0.999986	0.999913	0.999985	0.999789	0.99993	-0.424872	-0.186602	0.0501641	-0.0412708	0.0590599	-0.362458	-0.158937	-0.0343411	0.00821354	-0.0834062
ILMN_1237582	NM_170599.2	NP_733548.2	Igsf11	NA	NA	5.21084e-05	3.2663e-35	0.358986	0.00319529	6.52327e-34	0.999998	0.000237063	0.00146198	0.605935	0.0975694	0.0705344	0.09968	0.31314	0.371553	0.883785	0.932564	0.0192672	0.236862	0.968212	0.863543	0.919282	0.999986	0.999913	0.999985	0.999789	0.99993	0.547242	0.325737	0.0509271	0.133872	0.128008	0.267357	0.139771	0.0838151	0.0171901	0.012638
ILMN_1232716	NM_009994.1	NP_034124.1	Cyp1b1	NA	NA	5.24856e-05	6.6934e-39	0.0024777	0.00321415	2.20916e-37	0.126554	0.00052731	0.00557767	0.136109	0.104335	0.409852	0.519702	0.151093	0.970248	0.363625	0.48062	0.0325508	0.363718	0.905068	0.868813	0.968335	0.999986	0.999913	0.999985	0.999789	0.99993	-1.06892	-0.612211	-0.350312	-0.411167	-0.163497	-0.0751667	-0.164687	0.00458073	-0.08575	0.0683021
ILMN_2686975	NM_146119.1	NP_666231.1	Fam129b	NA	NA	5.29008e-05	1.06578e-24	0.000208959	0.00323101	7.82993e-24	0.0174792	0.00399919	0.498815	0.985852	0.72224	0.222208	0.414169	0.399299	0.139858	0.586568	0.835009	0.109791	0.909543	0.998946	0.972441	0.949196	0.999986	0.999913	0.999985	0.999789	0.99993	0.449034	0.0678854	0.00183333	0.045776	-0.126549	0.0654089	0.0738672	0.151133	0.0546563	0.017026
ILMN_2754506	NM_029634.1	NP_083910.1	Ihpk2	NA	NA	5.2892e-05	1.00736e-14	0.0170603	0.00323101	3.9919e-14	0.470294	0.000642703	0.00958865	0.361538	0.423004	0.941249	0.286593	0.861557	0.438553	0.994577	0.831244	0.0367098	0.436894	0.939243	0.932837	0.998196	0.999986	0.999913	0.999985	0.999789	0.99993	0.569849	0.226979	-0.0579844	0.0979219	-0.00634896	0.0916823	0.0182786	-0.0725443	-0.000572917	-0.0281328
ILMN_2793062	NM_026878.1	NP_081154.1	Rasl11b	NA	NA	5.31257e-05	1.89221e-35	0.00246503	0.00323618	3.87283e-34	0.126472	0.0010456	0.0568552	0.915073	0.44671	0.718097	0.13578	0.211225	0.288227	0.0510075	0.2161	0.0496781	0.644164	0.9927	0.935962	0.98717	0.999986	0.999913	0.999985	0.999789	0.99993	-0.522125	-0.281503	-0.0107839	-0.107711	-0.0360495	-0.0958906	-0.0682552	-0.0745104	0.0838958	-0.0541484
ILMN_2844820	NM_001039554.1	NP_001034643.1	Angptl7	NA	NA	5.30744e-05	3.76235e-29	0.000513243	0.00323618	4.00375e-28	0.0368561	0.00350741	0.58743	0.182806	0.651087	0.989789	0.570898	0.997792	0.158215	0.0588929	0.0113325	0.102631	0.933618	0.913268	0.965989	0.999964	0.999986	0.999913	0.999985	0.999789	0.99993	0.843797	0.108393	0.23213	0.0829922	-0.00243229	-0.0524479	0.000291667	-0.17118	-0.17193	-0.261062
ILMN_1244424	NM_007413.4	NP_031439.2	Adora2b	NA	NA	5.33242e-05	3.70249e-34	3.01568e-10	0.00324399	6.5602e-33	1.28932e-07	1.60343e-05	0.000409374	0.460112	0.432115	0.330256	0.0836595	0.65156	0.0788339	0.588434	0.449559	0.00377738	0.138201	0.952247	0.933756	0.956127	0.999986	0.999913	0.999985	0.999789	0.99993	0.848526	0.377674	0.0587422	0.0646667	0.102013	-0.189747	0.0458437	0.102573	0.0499089	0.0576224
ILMN_2799590	NM_172607.2	NP_766195.2	Naprt1	NA	NA	5.3669e-05	7.17779e-36	0.553027	0.00326067	1.53013e-34	0.999998	0.00780506	0.616879	0.849088	0.746107	0.0416497	0.0202088	0.349236	0.994701	0.460846	0.775155	0.157271	0.939586	0.987601	0.97474	0.914843	0.999986	0.999913	0.999985	0.999789	0.99993	-0.231706	0.0280573	-0.0148932	0.0233854	0.150193	-0.312437	-0.0987682	-0.00108594	-0.0823099	-0.0289557
ILMN_1215042	NM_172791.2	NP_766379.2	Pla2g3	NA	NA	5.40516e-05	0.701074	0.849165	0.0032796	0.755748	0.999998	0.0200521	0.716152	0.36863	0.804887	0.582103	0.00288071	0.508149	0.928906	0.908666	0.415436	0.260959	0.95897	0.940307	0.97996	0.978322	0.765267	0.999913	0.999985	0.999789	0.99993	0.172862	0.0323099	0.0465052	0.0139635	-0.0526745	0.219779	-0.0316484	-0.00351042	-0.00579427	-0.0606198
ILMN_2918499	NM_011075.1	NP_035205.1	Abcb1b	NA	NA	5.56561e-05	1.41519e-31	4.54161e-05	0.00337253	1.91011e-30	0.00473373	0.00588072	0.367666	0.943301	0.382673	0.739098	0.971697	0.807679	0.448285	0.15527	0.619814	0.134843	0.862951	0.994143	0.927671	0.988804	0.999986	0.999913	0.999985	0.999789	0.99993	0.750771	0.159474	-0.0126016	0.150016	-0.0568802	-0.00409375	0.0267396	0.0849505	-0.130292	-0.0579818
ILMN_2605630	NM_172724.3	NP_766312.1	AA881470	NA	NA	5.65839e-05	0.01861	0.0007801	0.00342425	0.0310709	0.0527041	0.00326135	0.203835	0.0955311	0.107509	0.799328	0.0492122	0.0750031	0.780791	0.027086	0.0325426	0.0984246	0.799465	0.892745	0.869794	0.990828	0.999986	0.999913	0.999985	0.999789	0.99993	-0.495464	-0.150487	-0.184164	-0.189482	-0.0248542	-0.115393	-0.0965234	-0.0258698	-0.161823	-0.152013
ILMN_2643016	NM_144538.2	NP_653121.1	Rab3il1	NA	NA	5.81207e-05	2.01909e-19	1.80924e-05	0.00351265	1.04647e-18	0.00207295	0.00243	0.114564	0.00467886	0.170425	0.0253486	0.462695	0.483835	0.458503	0.441422	0.643106	0.082719	0.72782	0.835879	0.887546	0.875582	0.999986	0.999913	0.999985	0.999789	0.99993	-0.328326	0.181466	0.328049	0.0968125	0.253536	0.0858021	0.0650156	0.0555443	0.0614062	0.0412005
ILMN_2693922	NM_207655.2	NP_997538.1	Egfr	NA	NA	5.84113e-05	1.67356e-10	0.000143565	0.00352099	5.36335e-10	0.012748	0.00136375	0.543793	0.921301	0.980847	0.883862	0.419836	0.961842	0.686534	0.413253	0.0612379	0.0591283	0.922892	0.993137	0.998511	0.994844	0.999986	0.999913	0.999985	0.999789	0.99993	0.948185	0.109807	0.0181354	0.00346615	-0.0282474	0.116065	0.00627865	0.0642083	0.0928385	0.210422
ILMN_2751037	XM_147847.4		Spata13	NA	NA	5.83395e-05	2.67543e-20	3.52051e-05	0.00352099	1.46265e-19	0.00378037	0.000325398	0.144761	0.578629	0.141868	0.470717	0.517962	0.80923	0.333825	0.837221	0.608861	0.0236874	0.758781	0.964952	0.883795	0.971585	0.999986	0.999913	0.999985	0.999789	0.99993	-0.727909	-0.180487	0.0464844	-0.183898	-0.0768125	0.0653516	0.0210495	0.105388	0.0186068	0.042776
ILMN_2919433	NM_009862.1	NP_033992.1	Cdc45l	NA	NA	5.93053e-05	8.78738e-07	0.268233	0.00356581	2.29964e-06	0.999998	0.00466371	0.258866	0.13508	0.929586	0.448759	0.0285742	0.585246	0.453252	0.103123	0.873156	0.119421	0.823698	0.904219	0.995303	0.971248	0.999986	0.999913	0.999985	0.999789	0.99993	0.55774	0.177648	0.168474	0.00911719	0.0626302	0.270125	0.0483932	0.0822214	0.100143	-0.0173672
ILMN_2631939	XM_001473682.1	XP_001473732.1	LOC100048832	NA	NA	5.93091e-05	3.17882e-23	0.115092	0.00356581	2.08997e-22	0.999998	0.0171597	0.0133977	0.285509	0.0932694	0.275079	0.0132536	0.858467	0.329707	0.0698247	0.714495	0.241157	0.46974	0.931308	0.863543	0.955308	0.999986	0.999913	0.999985	0.999789	0.99993	0.347164	0.324589	0.0995391	0.116065	0.108336	0.251836	0.0103229	0.0583099	-0.0968464	-0.0187005
ILMN_1214822	NM_013529.2	NP_038557.1	Gfpt2	NA	NA	5.95247e-05	6.75578e-07	0.00272618	0.00357411	1.77805e-06	0.136085	0.000861081	0.108945	0.942141	0.463936	0.954136	0.149008	0.927039	0.728034	0.392259	0.743598	0.0445236	0.720071	0.994118	0.938896	0.998196	0.999986	0.999913	0.999985	0.999789	0.99993	0.663633	0.342003	-0.00809896	0.101417	-0.00573698	0.132224	0.00567708	0.0383177	0.0695547	0.0164036
ILMN_2433213	NM_033563		Klf7	NA	NA	6.07289e-05	1.71314e-37	0.00162048	0.00364169	4.48681e-36	0.0914721	0.00480584	0.0059969	0.568964	0.0463967	0.862412	0.304196	0.0499933	0.40853	0.955363	0.210074	0.121392	0.37351	0.964776	0.853057	0.994153	0.999986	0.999913	0.999985	0.999789	0.99993	0.480906	0.489451	0.0607526	0.272411	-0.0187292	0.0643698	0.166245	0.0972266	-0.00444792	0.0694036
ILMN_3048058	NM_001004367.2	NP_001004367.1	Cxxc4	NA	NA	6.12737e-05	1.01437e-39	3.79384e-06	0.00366959	3.78636e-38	0.000549143	0.00279836	0.0794989	0.737867	0.178085	0.991186	0.301692	0.402738	0.679408	0.353344	0.230373	0.0897187	0.678538	0.981375	0.88931	0.999964	0.999986	0.999913	0.999985	0.999789	0.99993	-0.694698	-0.285477	0.0441458	-0.166924	-0.00136458	0.104078	0.0763776	0.045237	0.0734844	0.107508
ILMN_1212902	NM_009003.2	NP_033029.1	Rab4a	NA	NA	6.15285e-05	6.25423e-16	0.00041151	0.00368007	2.6455e-15	0.0306964	0.000195953	0.0858977	0.284218	0.179082	0.932357	0.660863	0.714048	0.7587	0.803349	0.646471	0.016912	0.68975	0.931308	0.890939	0.997573	0.999986	0.999913	0.999985	0.999789	0.99993	0.572844	0.218331	0.0894635	0.0970365	-0.0079974	0.0434089	0.0299297	-0.0291823	-0.0238073	0.0520651
ILMN_2724371	NM_153537.3	NP_705765.3	Phldb1	NA	NA	6.21027e-05	1.77902e-24	0.00114365	0.00370961	1.28431e-23	0.0706919	0.000395686	0.0366027	0.0633894	0.170607	0.463473	0.335254	0.171072	0.0553151	0.594351	0.970005	0.0269639	0.592826	0.884577	0.887546	0.971585	0.999986	0.999913	0.999985	0.999789	0.99993	-0.720174	-0.310753	-0.180242	-0.211974	-0.0810677	-0.0819766	-0.107727	-0.151737	-0.0455807	-0.00275781
ILMN_2768364	XM_147173.1		D16H22S680E	NA	NA	6.2269e-05	1.27047e-15	2.10149e-05	0.00371474	5.28113e-15	0.00237247	9.70818e-05	0.154766	0.398788	0.860149	0.889705	0.40363	0.602205	0.192351	0.805614	0.962685	0.011041	0.764239	0.946229	0.987443	0.994844	0.999986	0.999913	0.999985	0.999789	0.99993	0.477461	0.0479661	-0.0863906	-0.0104583	0.00539323	-0.053263	-0.0407448	-0.093763	0.013388	-0.00344271
ILMN_1232016	NM_013926.1	NP_038954.1	Cbx8	NA	NA	6.26981e-05	0.233241	0.0107785	0.00373552	0.298552	0.356508	0.00653279	0.0646873	0.589476	0.648369	0.497097	0.276165	0.908787	0.879778	0.320509	0.800728	0.143281	0.658845	0.965711	0.965985	0.971793	0.999986	0.999913	0.999985	0.999789	0.99993	-0.338299	-0.20894	0.046901	-0.0424349	0.0662734	-0.10882	-0.0105443	0.010763	-0.0775859	-0.0176927
ILMN_2746887	NM_175386.3	NP_780595.1	Lhfp	NA	NA	6.31168e-05	4.19617e-28	0.0850952	0.00375561	4.06619e-27	0.958104	0.000484625	0.0624384	0.188321	0.354813	0.842577	0.289665	0.348934	0.909138	0.692178	0.689506	0.0306956	0.653922	0.913268	0.921344	0.992771	0.999986	0.999913	0.999985	0.999789	0.99993	0.735917	0.321466	0.172195	0.105102	0.0274141	0.176937	0.140326	-0.0126563	-0.0511146	-0.0456536
ILMN_3104529	NM_053250.1	NP_444480.1	Crip3	NA	NA	6.4231e-05	2.54747e-45	0.0349924	0.00381699	2.5909e-43	0.69207	3.04949e-05	0.00142668	0.113182	0.000340029	0.00576612	0.227127	0.217684	0.0847269	0.0296219	0.73702	0.00556549	0.233664	0.897935	0.364973	0.867317	0.999986	0.999913	0.999985	0.999789	0.99993	0.385875	0.231089	0.173182	0.266247	0.175557	0.0895859	0.0833021	0.135276	0.184646	0.0216406
ILMN_2505780	NM_011613.3	NP_035743.2	Tnfsf11	NA	NA	6.52281e-05	0.00119943	6.0417e-06	0.00386629	0.00241287	0.000822918	0.00406899	0.855468	0.233622	0.728539	0.157936	0.0421526	0.0241744	0.00429933	0.00843909	0.0877739	0.110649	0.982787	0.921048	0.973476	0.935904	0.999986	0.999913	0.999985	0.999789	0.99993	0.387404	-0.0208568	-0.10963	-0.0276927	-0.119781	0.0785729	0.132628	0.140857	0.165648	0.0776745
ILMN_2758632	NM_008612.2	NP_032638.2	Mnat1	NA	NA	6.51985e-05	7.15453e-29	0.000668394	0.00386629	7.43369e-28	0.0464795	0.000216416	0.00128998	0.00763229	0.00283403	0.04279	0.789038	0.475216	0.400907	0.578031	0.676298	0.0181029	0.221208	0.845612	0.679378	0.914843	0.999986	0.999913	0.999985	0.999789	0.99993	0.608404	0.296984	0.189357	0.228792	0.210245	0.0331328	0.0555286	-0.0613542	0.0333359	0.0398177
ILMN_1225191	NM_172607.3	NP_766195.2	Naprt1	NA	NA	6.75699e-05	2.21556e-39	0.839238	0.00399996	7.8033e-38	0.999998	0.0158406	0.127967	0.192356	0.236514	0.785192	0.0708175	0.121967	0.419639	0.821732	0.230829	0.231416	0.741394	0.913268	0.906475	0.990058	0.999986	0.999913	0.999985	0.999789	0.99993	-0.310677	-0.195534	-0.106935	-0.0964922	-0.0260651	-0.23231	-0.147625	0.0538229	-0.00902083	0.0504531
ILMN_2507232	NM_001079876.1	NP_001073345.1	Gas2l3	NA	NA	6.78248e-05	2.17736e-31	0.0429181	0.00400992	2.87991e-30	0.757541	0.0104201	0.552738	0.577877	0.798888	0.926098	0.418455	0.920977	0.0201675	0.733138	0.90982	0.184344	0.924753	0.964899	0.979255	0.997289	0.999986	0.999913	0.999985	0.999789	0.99993	-0.441971	-0.058974	0.0430937	0.0229609	0.00747396	-0.0716432	0.0103464	0.203154	0.0311432	-0.00991667
ILMN_2466316	NM_198091.2	NP_932759.1	Usp2	NA	NA	6.85193e-05	2.95116e-15	0.349178	0.00404579	1.20154e-14	0.999998	0.0100086	0.0586944	0.312418	0.113024	0.313859	0.0601412	0.900587	0.352643	0.742236	0.139126	0.180339	0.648958	0.933965	0.87324	0.955845	0.999986	0.999913	0.999985	0.999789	0.99993	0.426539	0.277117	0.10731	0.219828	0.137182	0.261313	-0.0104245	-0.079638	-0.0277865	-0.113117
ILMN_2698880	NM_175434.3	NP_780643.2	Slc35f3	NA	NA	6.92748e-05	2.96672e-21	0.0852687	0.00408518	1.71833e-20	0.958951	0.00310722	0.764691	0.533394	0.614176	0.8065	0.0496896	0.567034	0.964406	0.975832	0.25441	0.0955861	0.966449	0.96013	0.960021	0.991217	0.999986	0.999913	0.999985	0.999789	0.99993	0.480594	-0.0271224	-0.0588724	-0.0577083	-0.0220599	0.175516	0.0379635	-0.00435417	0.0033099	0.0508932
ILMN_1220108	AK016807		4933413J09Rik	NA	NA	6.95899e-05	0.00221385	0.0153542	0.00409853	0.00430428	0.442825	0.0895442	0.00113278	0.000128796	0.00124282	0.00641053	0.440328	0.192744	0.405522	0.562626	0.00480246	0.499436	0.211443	0.586439	0.591607	0.867317	0.999986	0.999913	0.999985	0.999789	0.99993	0.157883	0.176031	0.238773	0.147568	0.19469	-0.03725	0.0432135	0.0423854	0.0233125	0.193479
ILMN_2649199	NM_008278		Hpgd	NA	NA	6.98202e-05	1.91007e-27	0.00950832	0.00410162	1.74437e-26	0.329855	0.00980302	0.843317	0.794086	0.735591	0.416522	0.521323	0.382398	0.0302247	0.122238	0.12494	0.178156	0.981322	0.984139	0.974318	0.96888	0.999986	0.999913	0.999985	0.999789	0.99993	-0.56287	0.0286562	0.0398542	0.0571224	0.131026	0.0609948	0.0808203	0.348523	0.196466	0.234018
ILMN_2846255	NM_023217.2	NP_075706.1	Pgpep1	NA	NA	6.9815e-05	2.66987e-17	0.0291369	0.00410162	1.22143e-16	0.638095	0.00228958	0.128083	0.885063	0.410405	0.765259	0.140822	0.718788	0.962712	0.469705	0.70861	0.0802513	0.741446	0.990873	0.929464	0.988804	0.999986	0.999913	0.999985	0.999789	0.99993	-0.570133	-0.208203	-0.0160443	-0.116432	-0.0321016	-0.149987	-0.0226901	-0.00524219	-0.0741042	-0.0243776
ILMN_2777535	XR_032036.1		LOC666053	NA	NA	7.01055e-05	8.18748e-28	0.315314	0.00411316	7.73264e-27	0.999998	0.0200775	0.5892	0.49928	0.53201	0.347955	0.0201381	0.733491	0.391542	0.603406	0.787484	0.261079	0.934131	0.956548	0.950472	0.958763	0.999986	0.999913	0.999985	0.999789	0.99993	0.479432	-0.114263	-0.136711	-0.10532	-0.179646	0.285062	0.0363047	-0.0697839	0.0538932	0.0243307
ILMN_2621649	XM_921012.3	XP_926105.1	Gpr160	NA	NA	7.04603e-05	5.98092e-21	0.000298186	0.00412872	3.39935e-20	0.0236166	0.00182393	0.114557	0.335683	0.197799	0.445106	0.698331	0.957231	0.361662	0.0799649	0.632449	0.0699486	0.72782	0.934874	0.894987	0.971248	0.999986	0.999913	0.999985	0.999789	0.99993	-0.568924	-0.20862	-0.121898	-0.154904	-0.0927318	-0.0209531	-0.00286198	0.0547656	-0.134383	0.0284036
ILMN_2759762	NM_019990.4	NP_064374.1	Stard10	NA	NA	7.1737e-05	5.47162e-19	0.000368267	0.0041982	2.75936e-18	0.0279218	0.00228395	0.94621	0.0721107	0.278903	0.133616	0.803408	0.868191	0.696413	0.890179	0.65805	0.0802513	0.991832	0.885496	0.910899	0.934626	0.999986	0.999913	0.999985	0.999789	0.99993	0.621747	0.00984635	-0.206792	-0.185448	-0.168526	0.0346745	-0.0236745	-0.0566094	-0.0197448	0.0658776
ILMN_1221568	NM_025866.3	NP_080142.1	Cdca7	NA	NA	7.18362e-05	1.61628e-18	0.1236	0.00419869	7.93851e-18	0.999998	0.0067154	0.427653	0.644532	0.936463	0.958525	0.121697	0.574796	0.783869	0.208555	0.997524	0.145713	0.887103	0.970729	0.996017	0.998345	0.999986	0.999913	0.999985	0.999789	0.99993	-0.547284	-0.129766	0.0721536	0.0133099	-0.00889063	-0.164831	-0.0493177	0.0226562	0.0846094	0.000234375
ILMN_2829935	NM_011993.2	NP_036123.2	Dpysl4	NA	NA	7.33748e-05	5.95605e-35	0.000294797	0.00428082	1.15214e-33	0.0234285	0.00180347	0.0044563	0.0975651	0.0121123	0.253009	0.740618	0.685471	0.7755	0.223805	0.529987	0.0694525	0.33961	0.89458	0.797315	0.952005	0.999986	0.999913	0.999985	0.999789	0.99993	-0.748594	-0.409831	-0.152359	-0.256471	-0.138042	-0.0361823	-0.0574844	0.0282396	-0.113836	-0.0608099
ILMN_2617552	NM_001004155.1	NP_001004155.1	9930012K11Rik	NA	NA	7.34463e-05	7.28051e-37	0.000129173	0.00428082	1.7504e-35	0.011741	0.00069341	0.111137	0.810102	0.564545	0.660831	0.223794	0.823767	0.107563	0.906925	0.0776369	0.0382527	0.722972	0.984139	0.954156	0.983615	0.999986	0.999913	0.999985	0.999789	0.99993	0.432586	0.0737057	-0.016526	-0.0364766	0.023599	0.0933229	0.0204297	0.189203	0.0089349	0.184674
ILMN_2890935	NM_016847.2	NP_058543.2	Avpr1a	NA	NA	7.35195e-05	3.28833e-38	0.00151947	0.00428082	9.70815e-37	0.0879201	0.00125811	0.00645184	0.268718	0.00547793	0.259652	0.344508	0.727648	0.451049	0.450896	0.49548	0.0562905	0.380129	0.928726	0.728172	0.953188	0.999986	0.999913	0.999985	0.999789	0.99993	-0.557797	-0.379484	-0.0825339	-0.313583	-0.115888	-0.0819141	-0.0255365	-0.0856068	-0.0503359	0.0311458
ILMN_3084791	NM_001037725.1	NP_001032814.1	Als2cr13	NA	NA	7.4265e-05	7.23852e-29	0.101603	0.00431878	7.51758e-28	0.999998	4.17012e-05	0.00208021	0.317504	0.103607	0.0439213	0.0880972	0.460083	0.359681	0.115242	0.527908	0.00684733	0.271647	0.93421	0.868813	0.914843	0.999986	0.999913	0.999985	0.999789	0.99993	0.58849	0.199591	0.0506458	0.149841	0.127674	0.269109	0.10032	0.153445	0.205437	0.0999479
ILMN_2484147	NM_001002272.2	NP_001002272.1	Tro	NA	NA	7.50764e-05	4.8138e-33	2.58879e-05	0.00436048	7.62004e-32	0.00284895	0.000132126	0.0172419	0.658743	0.169838	0.632797	0.857504	0.554093	0.847771	0.809621	0.595938	0.0134675	0.497826	0.972507	0.887546	0.981562	0.999986	0.999913	0.999985	0.999789	0.99993	1.24263	0.389117	0.0599245	0.136198	0.0409974	-0.0483099	-0.0897031	0.0220365	-0.0446536	-0.0547943
ILMN_3123909	NM_001004367.2	NP_001004367.1	Cxxc4	NA	NA	7.54687e-05	8.35976e-33	0.00834646	0.00437776	1.29271e-31	0.306198	0.00229001	0.212963	0.442979	0.842602	0.284603	0.656796	0.865134	0.916691	0.748391	0.192977	0.0802513	0.805303	0.949308	0.985207	0.955786	0.999986	0.999913	0.999985	0.999789	0.99993	-0.54469	-0.157531	0.124698	0.0236484	0.176404	-0.0551406	0.014724	-0.012151	0.0344531	0.147401
ILMN_1246468	XM_137017.3		9330159F19Rik	NA	NA	7.57854e-05	2.28987e-33	1.40116e-05	0.00439061	3.74938e-32	0.00166316	0.00163659	0.0924145	0.550216	0.700282	0.219543	0.479995	0.54419	0.507517	0.466733	0.612148	0.0660355	0.69873	0.963086	0.970171	0.949069	0.999986	0.999913	0.999985	0.999789	0.99993	0.638339	0.255161	-0.0905339	0.051026	-0.163305	-0.106995	-0.0750052	-0.0845234	-0.105969	-0.0775312
ILMN_2630459	NM_009911.2		Cxcr4	NA	NA	7.61534e-05	8.97032e-21	0.00215096	0.0044064	5.05055e-20	0.11302	0.00243102	0.071419	0.958141	0.505287	0.682894	0.751704	0.993596	0.491297	0.70848	0.665529	0.082719	0.666529	0.996358	0.946972	0.986011	0.999986	0.999913	0.999985	0.999789	0.99993	-0.795029	-0.361302	-0.00988802	-0.11256	-0.0819036	-0.0473073	0.000734375	0.0667578	0.0483984	0.0487865
ILMN_2596385	NM_013568.3		Kcna6	NA	NA	7.86031e-05	8.03093e-13	0.000692168	0.00454245	2.89432e-12	0.047773	0.000163157	0.0683664	0.465276	0.341458	0.3821	0.491102	0.823736	0.784031	0.636016	0.38588	0.0151582	0.663881	0.952433	0.9185	0.965933	0.999986	0.999913	0.999985	0.999789	0.99993	-0.941273	-0.379758	-0.0958203	-0.146917	-0.139937	-0.112047	-0.0279245	-0.0357839	-0.0897057	-0.103763
ILMN_2601471	NM_007631.1		Ccnd1	NA	NA	8.00075e-05	4.43543e-35	0.981112	0.00461783	8.70014e-34	0.999998	0.169436	0.934041	0.434145	0.37751	0.302233	0.0157211	0.158013	0.622632	0.143622	0.222144	0.630121	0.991426	0.949143	0.926299	0.955845	0.999986	0.999913	0.999985	0.999789	0.99993	-0.216703	-0.0117318	0.103737	0.131701	0.140445	-0.329326	-0.0974635	0.0839323	0.091974	0.0901875
ILMN_2616565	NM_011401.3	NP_035531.2	Slc2a3	NA	NA	8.09676e-05	2.90164e-43	4.98209e-06	0.00466742	2.02693e-41	0.00069082	0.00965173	0.91563	0.165094	0.47688	0.106027	0.906052	0.51523	0.437994	0.529607	0.527696	0.176905	0.989803	0.91228	0.940802	0.934626	0.999986	0.999913	0.999985	0.999789	0.99993	0.403953	-0.0114297	-0.15994	-0.0703568	-0.196802	0.010875	0.0463542	0.052849	0.0552708	0.0539115
ILMN_1225808	NM_026681.4	NP_080957.2	Ccdc88c	NA	NA	8.14233e-05	5.84239e-26	0.0019726	0.00468783	4.72777e-25	0.106604	4.10959e-05	0.0995841	0.280543	0.784566	0.335538	0.220277	0.653223	0.480004	0.759577	0.439367	0.00682576	0.707962	0.931308	0.978251	0.956127	0.999986	0.999913	0.999985	0.999789	0.99993	-0.474849	-0.0991719	-0.110784	-0.0157135	-0.0685443	-0.0718021	-0.0279922	-0.0516354	-0.0313177	-0.0494245
ILMN_2918977	NM_175188.3	NP_780397.2	March1	NA	NA	8.15807e-05	4.79268e-27	0.0496252	0.00469104	4.24104e-26	0.799231	0.000357197	0.00519698	0.839262	0.996862	0.132883	0.482213	0.493628	0.426067	0.682608	0.149355	0.0251421	0.357828	0.986483	0.999855	0.934626	0.999986	0.999913	0.999985	0.999789	0.99993	0.413227	0.172302	-0.0183099	-0.000210938	-0.0868516	0.0824505	0.0534375	0.0540807	-0.043849	-0.104807
ILMN_2610442	NM_177618.4	NP_808286.2	Wscd1	NA	NA	8.30241e-05	2.48706e-23	0.182731	0.0047681	1.64783e-22	0.999998	0.00330248	0.465207	0.264838	0.194193	0.160961	0.0356715	0.194321	0.449654	0.766172	0.260135	0.0992119	0.89848	0.927895	0.894118	0.939283	0.999986	0.999913	0.999985	0.999789	0.99993	-0.417789	-0.0757474	0.15163	0.183932	0.160339	-0.320536	-0.147008	-0.0782161	-0.0248958	-0.147281
ILMN_3103575	NM_001012451.1	NP_001012454.1	Ankrd6	NA	NA	8.43132e-05	3.28173e-18	0.0575029	0.00483612	1.57959e-17	0.841031	0.0106396	0.191633	0.415611	0.566448	0.676507	0.019088	0.822125	0.592159	0.160554	0.620331	0.186017	0.791951	0.947511	0.954156	0.985072	0.999986	0.999913	0.999985	0.999789	0.99993	-0.41018	-0.172914	0.0972083	-0.0702266	-0.0539245	-0.104703	-0.0154245	0.0337682	0.0993281	0.0292943
ILMN_1244086	NM_053261		Impa2	NA	NA	8.51791e-05	2.06433e-14	0.00748724	0.00487733	8.05189e-14	0.285952	0.00297009	0.358566	0.402005	0.507877	0.950741	0.571321	0.866873	0.764153	0.516116	0.299324	0.0932839	0.860057	0.946441	0.947855	0.998196	0.999986	0.999913	0.999985	0.999789	0.99993	-0.414508	-0.100208	0.0462266	0.0374505	-0.00377865	-0.0320833	-0.0125417	0.0261849	0.0562526	0.0735
ILMN_2500276	NM_009831.2	NP_033961.1	Ccng1	NA	NA	8.52429e-05	7.00727e-35	0.00044631	0.00487733	1.34702e-33	0.0328675	3.39714e-05	0.0516125	0.368077	0.852818	0.733534	0.273026	0.811468	0.235446	0.550881	0.957412	0.0059403	0.634847	0.939987	0.986692	0.988745	0.999986	0.999913	0.999985	0.999789	0.99993	0.676622	0.203023	0.0624609	-0.0187422	0.028737	0.0779245	0.0326979	0.114997	0.0709141	-0.00720313
ILMN_2615762	NM_175189.4	NP_780398.2	Hepacam	NA	NA	8.63101e-05	2.44371e-34	0.0626808	0.00493228	4.42667e-33	0.864721	0.0129574	0.0813946	0.403557	0.211994	0.0577601	0.000808888	0.66358	0.267304	0.574944	0.516666	0.208248	0.679934	0.946441	0.899589	0.914843	0.46687	0.999913	0.999985	0.999789	0.99993	0.463635	0.26738	0.102948	0.176065	0.274344	0.202247	0.00735937	0.0516328	0.0426094	-0.0295234
ILMN_2729015	XR_034485.1		LOC100048436	NA	NA	8.64328e-05	0.712861	0.00483396	0.00493319	0.765818	0.210967	2.15758e-06	0.000771639	0.15657	0.0629397	0.00726194	0.577121	0.666544	0.468109	0.443131	0.319817	0.00102705	0.180861	0.9101	0.856439	0.867317	0.999986	0.999913	0.999985	0.999789	0.99993	-0.612466	-0.455974	-0.199852	-0.238729	-0.17849	-0.0416849	-0.0376615	0.0597995	0.0309141	0.0836536
ILMN_3148489	NM_011046.2	NP_035176.1	Furin	NA	NA	8.71301e-05	1.14634e-30	0.0523342	0.00496684	1.39956e-29	0.81199	0.0100736	0.424428	0.703447	0.577298	0.411496	0.00802269	0.108226	0.142419	0.798576	0.930359	0.181026	0.886412	0.97715	0.954692	0.96888	0.979999	0.999913	0.999985	0.999789	0.99993	0.351956	0.113924	-0.0408255	-0.0568776	-0.086125	0.155479	0.135932	0.166643	-0.0178854	0.00542708
ILMN_1225071	NM_201601.2	NP_963895.2	Fgfr2	NA	NA	8.834e-05	1.5158e-32	0.270823	0.0050296	2.27315e-31	0.999998	0.00480428	0.107359	0.258449	0.203326	0.58267	0.0296605	0.366206	0.996992	0.88769	0.85487	0.121392	0.71923	0.926608	0.896339	0.978322	0.999986	0.999913	0.999985	0.999789	0.99993	-0.492073	-0.186805	-0.12394	-0.164953	-0.0736458	-0.20382	0.0730547	-0.000401042	0.012849	0.011862
ILMN_2491589	NM_177683.2	NP_808351.1	Vgll4	NA	NA	9.04002e-05	0.0131877	9.78462e-06	0.00514057	0.0226477	0.00127266	6.88679e-05	0.0600057	0.0104077	0.329253	0.446795	0.253157	0.914835	0.117861	0.11205	0.173432	0.00905956	0.649848	0.845612	0.916084	0.971248	0.999986	0.999913	0.999985	0.999789	0.99993	-0.552099	-0.177115	0.202893	0.0679323	0.0848672	-0.121685	0.0094375	-0.179081	-0.110966	-0.143466
ILMN_1255375	NM_007384.2	NP_031410.1	Accn1	NA	NA	9.06316e-05	7.19938e-09	0.198881	0.00514739	2.1187e-08	0.999998	0.00134016	0.539723	0.600126	0.563792	0.588471	0.101732	0.344045	0.173541	0.62031	0.613648	0.058433	0.921777	0.966828	0.954122	0.978972	0.999986	0.999913	0.999985	0.999789	0.99993	0.465333	0.0717865	0.0728984	0.0532266	-0.0473411	0.184958	0.11406	0.111833	-0.0391484	-0.0491354
ILMN_2601946	NM_001003948.1	NP_001003948.1	5033414K04Rik	NA	NA	9.10554e-05	1.24848e-34	0.00772008	0.00515876	2.33484e-33	0.292494	0.0063067	0.0700213	0.878671	0.599991	0.0115499	0.0537011	0.467503	0.434126	0.404364	0.562097	0.14034	0.664949	0.990145	0.958106	0.867317	0.999986	0.999913	0.999985	0.999789	0.99993	-0.231128	-0.102943	-0.0109557	-0.0388516	0.219031	-0.11568	-0.0563177	-0.0583333	-0.0620703	-0.0374818
ILMN_2422416	NM_021349		Tnfrsf13b	NA	NA	9.10091e-05	5.18354e-38	0.000677274	0.00515876	1.47471e-36	0.0469556	0.0191916	0.492795	0.141725	0.333514	0.14173	0.551589	0.234185	0.687263	0.952634	0.904569	0.255081	0.907526	0.906331	0.916916	0.934626	0.999986	0.999913	0.999985	0.999789	0.99993	-0.332289	0.065263	0.159648	0.0956198	0.153104	-0.0370052	-0.0981042	0.026974	0.00521354	-0.0118776
ILMN_2981783	NM_019455.2	NP_062328.2	Ptgds2	NA	NA	9.17993e-05	1.24042e-25	0.273342	0.00519453	9.80065e-25	0.999998	0.00329283	0.311249	0.279192	0.374059	0.901554	0.129008	0.957929	0.572646	0.521449	0.462512	0.0989865	0.843703	0.931308	0.926214	0.995059	0.999986	0.999913	0.999985	0.999789	0.99993	-0.516984	-0.121786	0.160359	-0.079237	-0.0118125	-0.175018	0.00614063	0.114888	-0.0710026	0.0752865
ILMN_2595430	NM_080465.2	NP_536713.1	Kcnn2	NA	NA	9.50305e-05	1.9714e-13	0.627078	0.00537079	7.32852e-13	0.999998	0.0894377	0.164694	0.3912	0.523293	0.220453	0.0169617	0.620194	0.651906	0.786125	0.25624	0.499298	0.771244	0.94489	0.950472	0.949069	0.999986	0.999913	0.999985	0.999789	0.99993	0.380846	0.156714	-0.116602	0.0671615	-0.113508	0.483734	0.0719089	-0.0634896	0.0257396	0.120115
ILMN_2886981	NM_145375.1	NP_663350.1	Tm6sf1	NA	NA	9.56243e-05	3.44924e-34	0.000829796	0.00539775	6.12794e-33	0.0547699	0.000769395	0.172656	0.150092	0.642105	0.383666	0.871814	0.197279	0.804014	0.179534	0.567899	0.0410231	0.776394	0.907633	0.965033	0.966455	0.999986	0.999913	0.999985	0.999789	0.99993	0.574521	0.112815	0.143341	0.038513	-0.0832057	-0.0211328	-0.159341	-0.0365156	-0.144414	-0.0654167
ILMN_2497575			6230400G14Rik	NA	NA	9.65703e-05	7.43067e-33	0.000115208	0.00544449	1.15445e-31	0.0107251	0.00132059	0.209822	0.539175	0.887687	0.424068	0.509805	0.942916	0.908708	0.498328	0.220246	0.0579627	0.803345	0.961114	0.991079	0.969027	0.999986	0.999913	0.999985	0.999789	0.99993	-0.474143	-0.112826	0.0525443	-0.012375	0.105693	-0.0397708	0.00388281	-0.00980729	-0.0530182	-0.0564193
ILMN_3157483	NM_001038642.1	NP_001033731.1	Ets1	NA	NA	9.66955e-05	1.3353e-06	0.0125605	0.0054449	3.45451e-06	0.391077	0.00193744	0.259976	0.283567	0.749086	0.702067	0.454695	0.823219	0.661869	0.871106	0.519177	0.0725542	0.823821	0.931308	0.974951	0.986557	0.999986	0.999913	0.999985	0.999789	0.99993	-0.452539	-0.0997578	0.113143	0.0347214	0.0409609	-0.0607917	-0.0200052	0.0365208	0.017013	0.0582682
ILMN_1257060	NM_133792.2	NP_598553.1	Pla2g15	NA	NA	9.92907e-05	3.01538e-30	0.000717636	0.00558423	3.54551e-29	0.0490179	0.000177806	0.264102	0.967184	0.751533	0.926202	0.910233	0.884671	0.146105	0.769022	0.973601	0.0160665	0.825027	0.996864	0.975197	0.997289	0.999986	0.999913	0.999985	0.999789	0.99993	-0.454615	0.10525	-0.00276042	-0.0228854	0.00556771	-0.0124271	0.00627604	0.106651	0.0279375	-0.00186979
ILMN_2947568	NM_007836.1	NP_031862.1	Gadd45a	NA	NA	0.000102149	8.93159e-34	0.00059611	0.005738	1.52687e-32	0.0417675	0.000316431	0.00328644	0.363979	0.0401841	0.0247768	0.465447	0.173723	0.0493904	0.323956	0.0152511	0.0233322	0.305697	0.939243	0.845271	0.873984	0.999986	0.999913	0.999985	0.999789	0.99993	-0.719516	-0.327578	-0.115115	-0.271716	-0.293367	-0.0665208	-0.150797	-0.0916901	-0.0995755	-0.103664
ILMN_2933394	NM_175934.2	NP_787948.1	Ppp1r10	NA	NA	0.000102599	1.7536e-12	0.0124074	0.00575627	6.21323e-12	0.38867	0.000659182	0.172047	0.707312	0.869718	0.898533	0.302197	0.681039	0.302784	0.801154	0.19717	0.0370031	0.776119	0.97761	0.98828	0.994855	0.999986	0.999913	0.999985	0.999789	0.99993	0.512276	0.201625	-0.0435469	-0.014112	0.013625	0.126529	-0.0529974	0.0836302	-0.0220469	-0.11969
ILMN_2677772	NM_029688.2	NP_083964.1	Srxn1	NA	NA	0.000103959	2.10047e-06	0.0841429	0.00580528	5.36344e-06	0.95324	0.00386172	0.0051848	0.7412	0.185849	0.659918	0.514759	0.49498	0.415632	0.251246	0.889209	0.108243	0.357828	0.981449	0.892502	0.98352	0.999986	0.999913	0.999985	0.999789	0.99993	-0.353523	-0.28337	-0.020112	-0.0838932	0.0339505	-0.092125	-0.0871406	0.121003	0.16101	-0.021026
ILMN_2712792	NM_013767.5	NP_038795.3	Csnk1e	NA	NA	0.000103904	7.81942e-48	0.00114111	0.00580528	1.5698e-45	0.0706919	0.00269252	0.0105977	0.383133	0.00142236	0.274907	0.976521	0.623484	0.0841686	0.345999	0.548563	0.0880216	0.454506	0.943999	0.596829	0.955308	0.999986	0.999913	0.999985	0.999789	0.99993	0.260846	0.168794	0.0508542	0.236909	0.0528281	0.0013776	-0.0201589	-0.10819	-0.0459401	-0.0340443
ILMN_2484784	AK017012.1		scl0002255.1_1	NA	NA	0.000103976	3.17485e-10	0.00169513	0.00580528	1.00223e-09	0.094759	0.00670939	0.10382	0.320817	0.881432	0.219767	0.358837	0.643734	0.547925	0.941757	0.952769	0.145651	0.717198	0.93421	0.990388	0.949069	0.999986	0.999913	0.999985	0.999789	0.99993	-0.490484	-0.149534	0.100081	-0.013474	0.102401	-0.0812943	0.0327995	-0.0431068	-0.00816146	0.00508854
ILMN_2860645	NM_145545.2	NP_663520.1	Gbp6	NA	NA	0.000103645	3.18403e-26	0.146146	0.00580528	2.63759e-25	0.999998	0.00676066	0.316306	0.927779	0.0531586	0.25199	0.0835603	0.555537	0.671712	0.78281	0.457971	0.146299	0.845982	0.993257	0.854903	0.952005	0.999986	0.999913	0.999985	0.999789	0.99993	-0.496172	-0.104336	0.00560677	-0.123896	-0.0760677	-0.165875	-0.0725417	0.0451068	-0.0278776	-0.0735651
ILMN_1225029	NM_153546.3	NP_705774.1	Mboat1	NA	NA	0.000104107	2.00511e-40	0.0380727	0.00580559	8.34089e-39	0.718609	0.00033923	0.0224866	0.0479453	0.0051107	0.0291073	0.297859	0.366264	0.753737	0.406325	0.79023	0.0242096	0.537009	0.884577	0.728172	0.879579	0.999986	0.999913	0.999985	0.999789	0.99993	-0.617729	-0.26925	-0.227625	-0.392091	-0.240206	-0.143844	-0.0788542	-0.0411667	-0.0898125	-0.0222656
ILMN_2918907	NM_001033406.1	NP_001028578.1	Mcc	NA	NA	0.000105004	9.26141e-25	0.0334656	0.00583449	6.83562e-24	0.679226	0.00147748	0.449998	0.928489	0.306536	0.618473	0.210851	0.822394	0.505919	0.431851	0.741047	0.0621889	0.893138	0.993257	0.913294	0.980044	0.999986	0.999913	0.999985	0.999789	0.99993	0.658661	0.0976771	0.0111042	0.130682	0.0706927	0.180911	-0.0134948	0.0692526	0.0775104	0.0486641
ILMN_3011294	NM_001012517.2	NP_001012535.1	Fut10	NA	NA	0.000104779	2.42299e-23	0.0531697	0.00583449	1.60769e-22	0.815227	0.000945894	0.144983	0.656104	0.118336	0.404536	0.244883	0.161534	0.566238	0.258001	0.848831	0.046762	0.758942	0.972483	0.87703	0.967154	0.999986	0.999913	0.999985	0.999789	0.99993	-0.645758	-0.238039	-0.0504714	-0.198586	-0.115516	-0.186893	-0.136214	-0.0671068	-0.119333	-0.0234089
ILMN_2834764	NM_175271.2	NP_780480.1	Gpr23	NA	NA	0.000104991	5.66917e-29	0.000212465	0.00583449	5.93714e-28	0.0177082	0.00275621	0.0205462	0.296737	0.0591297	0.133042	0.535909	0.170304	0.0849937	0.0892528	0.0316652	0.0889967	0.524936	0.931882	0.856439	0.934626	0.999986	0.999913	0.999985	0.999789	0.99993	-0.916875	-0.48388	-0.0822708	-0.2915	-0.205898	0.0909297	0.17174	0.204849	0.216487	0.272839
ILMN_2870295	NM_016674.2	NP_057883.1	Cldn1	NA	NA	0.000106439	0.00667411	0.540852	0.00590709	0.0120775	0.999998	0.00157086	0.225878	0.655776	0.0550342	0.755822	0.0361304	0.443392	0.226865	0.385078	0.0804556	0.0645309	0.810291	0.972483	0.856093	0.988804	0.999986	0.999913	0.999985	0.999789	0.99993	0.532935	0.20006	0.035526	0.162818	-0.0228203	0.223969	-0.11107	-0.204531	-0.122755	-0.193807
ILMN_3000080	NM_175133.1	NP_780342.1	1110038D17Rik	NA	NA	0.000106816	0.495411	0.0523999	0.00592091	0.567804	0.812735	0.000111342	0.0805105	0.4286	0.77309	0.890112	0.279328	0.825801	0.872621	0.953032	0.719007	0.0121163	0.679556	0.948397	0.976593	0.994844	0.999986	0.999913	0.999985	0.999789	0.99993	0.589091	0.16694	0.0777526	0.0258359	-0.0164792	0.137333	0.0262734	0.021849	-0.00658854	-0.0445937
ILMN_2702233	NM_009831.2	NP_033961.1	Ccng1	NA	NA	0.000107433	1.77773e-30	0.035126	0.00594797	2.1343e-29	0.693712	0.00820901	0.886163	0.998605	0.841213	0.38132	0.421862	0.569962	0.106642	0.477392	0.357592	0.161846	0.986159	0.999909	0.985207	0.965558	0.999986	0.999913	0.999985	0.999789	0.99993	0.459122	0.015737	-0.000260417	-0.0229844	-0.0971849	0.119299	0.0445312	0.151273	-0.0721458	-0.0764323
ILMN_2778655	NM_011693.2	NP_035823.2	Vcam1	NA	NA	0.000108517	3.49398e-33	0.155618	0.00600081	5.60957e-32	0.999998	0.00151162	0.0788168	0.203038	0.901487	0.924027	0.430016	0.640912	0.236238	0.252934	0.0631846	0.0628809	0.676951	0.913268	0.992274	0.997037	0.999986	0.999913	0.999985	0.999789	0.99993	-0.381734	-0.152721	0.102672	0.0115807	-0.00951302	-0.0710651	0.0406719	0.115315	0.0920677	0.119786
ILMN_1255358	XM_001478724.1	XP_001478774.1	LOC100047712	NA	NA	0.000108722	2.50874e-23	0.00211167	0.00600494	1.66029e-22	0.111689	0.00319418	0.452048	0.279472	0.945085	0.0651666	0.990081	0.990685	0.868849	0.983545	0.240095	0.0972234	0.894023	0.931308	0.996162	0.914843	0.999986	0.999913	0.999985	0.999789	0.99993	0.504424	0.0904427	-0.145552	0.00890104	-0.177938	0.00120833	0.000903646	-0.017888	0.0020026	-0.123547
ILMN_2544890	AK011999		Pde4b	NA	NA	0.000108983	0.000191706	0.00853109	0.00601216	0.000421154	0.311149	0.00207379	0.00506043	0.186624	0.0227791	0.375875	0.47963	0.523753	0.514953	0.53267	0.199957	0.0758698	0.35403	0.913268	0.845271	0.963767	0.999986	0.999913	0.999985	0.999789	0.99993	-0.482557	-0.273659	-0.134482	-0.182586	-0.0698776	-0.0570911	0.0611901	0.0526146	0.0596042	0.0837083
ILMN_2829008	NM_013584.1	NP_038612.1	Lifr	NA	NA	0.000109237	3.71001e-18	0.222933	0.00601897	1.78091e-17	0.999998	0.00766182	0.00763263	0.0192659	0.078291	0.740871	0.647786	0.539167	0.350123	0.92433	0.499489	0.156193	0.4001	0.870168	0.857031	0.988804	0.999986	0.999913	0.999985	0.999789	0.99993	0.228687	0.163909	-0.116836	0.0835286	-0.0302031	0.0357187	0.0492734	-0.0849453	0.00939583	-0.0632214
ILMN_3163001	NM_145470.2	NP_663445.2	Depdc6	NA	NA	0.000109552	3.10252e-25	9.02512e-05	0.00602914	2.37375e-24	0.00868179	0.00733502	0.0674002	0.982036	0.686269	0.873431	0.375576	0.11715	0.486284	0.108229	0.168923	0.152356	0.663379	0.998462	0.968347	0.99417	0.999986	0.999913	0.999985	0.999789	0.99993	0.447029	0.228333	-0.00209375	0.0374896	0.0156589	-0.0534766	-0.107792	-0.0487552	-0.0998516	-0.129091
ILMN_1255255	NM_146229.2	NP_666341.1	Dync1li1	NA	NA	0.000112552	1.9954e-33	0.000421208	0.00618688	3.29881e-32	0.0313186	0.00624554	0.227154	0.40036	0.733697	0.342046	0.868638	0.821968	0.293654	0.879889	0.800973	0.139851	0.810605	0.946441	0.973657	0.957402	0.999986	0.999913	0.999985	0.999789	0.99993	0.423841	0.152286	-0.0893828	0.0373594	-0.113604	-0.0170156	-0.0123802	-0.0813281	0.00800521	-0.0165807
ILMN_1253986	XM_981375.2	XP_986469.2	Dlg5	NA	NA	0.000112986	1.85711e-05	0.00545315	0.00620333	4.45271e-05	0.227251	0.00478655	0.356554	0.49967	0.0932496	0.281136	0.327577	0.833725	0.186498	0.946479	0.443157	0.121104	0.859293	0.956743	0.863543	0.955786	0.999986	0.999913	0.999985	0.999789	0.99993	0.445026	0.101677	-0.0781745	-0.133901	-0.0804349	0.0852656	-0.0180547	0.0594818	-0.00653646	-0.0468802
ILMN_2733465	NM_025590.3	NP_079866.2	Acot11	NA	NA	0.000115072	4.17187e-13	0.014302	0.0063104	1.52411e-12	0.425439	0.0128081	0.0136366	0.987201	0.109704	0.363252	0.573915	0.702473	0.13773	0.807908	0.131517	0.206928	0.470516	0.99897	0.870051	0.961584	0.999986	0.999913	0.999985	0.999789	0.99993	0.555836	0.244849	0.00197135	0.162052	-0.0904844	0.0357552	-0.0464089	-0.141456	-0.014987	-0.0968776
ILMN_2793522	NM_013869.3	NP_038897.3	Tnfrsf19	NA	NA	0.000116597	2.53194e-17	0.731206	0.00638644	1.16017e-16	0.999998	0.0136085	0.66002	0.928738	0.428953	0.750359	0.0108729	0.770953	0.633971	0.347861	0.922968	0.213587	0.949797	0.993257	0.933137	0.988804	0.999986	0.999913	0.999985	0.999789	0.99993	-0.427789	-0.0526536	-0.0116823	0.0924948	-0.025125	-0.249805	0.0367995	-0.0590078	0.0739479	0.00635417
ILMN_2601215	NM_007825.3	NP_031851.2	Cyp7b1	NA	NA	0.000117281	4.0946e-18	0.916595	0.00641629	1.96023e-17	0.999998	0.256279	0.540549	0.221337	0.0278883	0.185888	0.346791	0.311459	0.114632	0.177023	0.180154	0.719182	0.922024	0.918983	0.845271	0.944411	0.999986	0.999913	0.999985	0.999789	0.99993	-0.129878	0.0700755	0.136336	0.222406	0.13438	-0.103958	0.118461	0.193984	0.148555	0.150117
ILMN_2596596	NM_015811.1	NP_056626.1	Rgs1	NA	NA	0.00011748	2.88542e-14	0.461457	0.00641954	1.11809e-13	0.999998	0.0426951	0.865266	0.536107	0.795789	0.617589	0.100781	0.538008	0.151573	0.0701569	0.629487	0.373655	0.983657	0.960395	0.979255	0.979912	0.999986	0.999913	0.999985	0.999789	0.99993	-0.339552	-0.0231406	0.0928385	-0.0334193	-0.0551745	-0.269904	-0.0550312	0.309961	-0.181453	-0.0444714
ILMN_2745027	NM_009641.1	NP_033771.1	Angpt4	NA	NA	0.000119296	1.88921e-28	0.00326196	0.00651107	1.88815e-27	0.157715	0.00624297	0.622896	0.934205	0.779331	0.804597	0.365943	0.0149122	0.0242333	0.123224	0.00697617	0.139851	0.940447	0.993555	0.977316	0.990828	0.999986	0.999913	0.999985	0.999789	0.99993	0.514607	0.0558464	0.00801823	0.0357917	-0.0390026	-0.0444792	-0.113841	-0.176193	-0.103302	-0.145091
ILMN_3139158	NM_009277.3	NP_033303.3	Trim21	NA	NA	0.000120115	9.11381e-35	0.0426065	0.00654807	1.72964e-33	0.754816	0.00276145	0.159313	0.451666	0.691217	0.703224	0.0871958	0.241217	0.699941	0.573437	0.195921	0.0890799	0.767665	0.950564	0.968776	0.986557	0.999986	0.999913	0.999985	0.999789	0.99993	-0.466016	-0.146888	0.025026	-0.0262839	0.0415729	-0.194258	-0.136008	-0.0468438	-0.059737	-0.146586
ILMN_2959292	NM_009477.1	NP_033503.1	Upp1	NA	NA	0.00012081	9.01015e-22	0.272623	0.00657724	5.38417e-21	0.999998	0.013545	0.00503235	0.0651991	0.963948	0.299798	0.00495289	0.985641	0.676617	0.910994	0.946009	0.213108	0.353137	0.884577	0.997086	0.955845	0.872881	0.999913	0.999985	0.999789	0.99993	-0.525862	-0.349901	-0.231406	0.00430469	-0.109714	-0.29419	0.00117969	-0.0405104	0.00825521	0.0101745
ILMN_2773215	XM_001476174.1	XP_001476224.1	Epb4.1l4b	NA	NA	0.000121001	3.30899e-30	0.00246905	0.00657724	3.8779e-29	0.126472	0.00342867	0.00690378	0.077484	0.116406	0.356148	0.455789	0.888214	0.889503	0.668516	0.724086	0.101354	0.39089	0.888879	0.876512	0.960771	0.999986	0.999913	0.999985	0.999789	0.99993	-0.680641	-0.424529	-0.242047	-0.215273	-0.153232	-0.0755208	-0.0149583	-0.0128333	0.0394505	-0.0319036
ILMN_2702540	NM_013490.3	NP_038518.2	Chka	NA	NA	0.000121078	9.83806e-06	0.00773822	0.00657724	2.40503e-05	0.292494	0.000934706	0.404577	0.695867	0.899155	0.573609	0.611695	0.390136	0.920919	0.670466	0.764252	0.0465578	0.879479	0.976827	0.991561	0.978134	0.999986	0.999913	0.999985	0.999789	0.99993	0.912247	0.129609	-0.0601849	-0.0253177	0.0825234	0.108615	-0.134242	-0.0152995	-0.0579688	-0.0631875
ILMN_2592507	NM_172261.2	NP_758465.2	Ppp1r9b	NA	NA	0.000123875	3.02683e-29	0.773482	0.00672129	3.24799e-28	0.999998	0.016725	0.7202	0.937766	0.248424	0.549733	0.0674318	0.973833	0.59621	0.79961	0.485898	0.237836	0.959726	0.993699	0.908634	0.975983	0.999986	0.999913	0.999985	0.999789	0.99993	0.282747	-0.0231875	-0.00526823	0.0706536	0.0374583	0.213508	-0.00349219	-0.0687917	-0.0248099	0.0803047
ILMN_2643150	NM_133941.2	NP_598702.1	Dhx32	NA	NA	0.000126259	1.01191e-21	0.0283421	0.00684259	6.02576e-21	0.630988	0.000638045	0.199136	0.575156	0.18004	0.53354	0.375975	0.503798	0.401467	0.81691	0.779808	0.0365522	0.797059	0.96483	0.891684	0.97493	0.999986	0.999913	0.999985	0.999789	0.99993	-0.546117	-0.143117	-0.0595573	-0.146943	-0.0425052	-0.0831719	0.0644792	0.0846406	0.0179219	0.0294818
ILMN_1248190	NM_145447.2	NP_663422.1	Mfsd7c	NA	NA	0.000126721	0.126447	0.788583	0.00685959	0.174369	0.999998	0.025078	0.200239	0.383896	0.526532	0.696631	0.020914	0.405735	0.57609	0.720865	0.871804	0.293748	0.798399	0.944108	0.950472	0.986519	0.999986	0.999913	0.999985	0.999789	0.99993	-0.26418	-0.156474	-0.0896328	-0.0667943	0.0385833	-0.236914	-0.0584479	-0.0385885	-0.0340104	-0.0139245
ILMN_2882088	NM_145509.1	NP_663484.1	5430435G22Rik	NA	NA	0.000127157	1.6653e-32	0.286118	0.00687514	2.48445e-31	0.999998	0.00729631	0.560312	0.202544	0.360338	0.227617	0.0120398	0.851949	0.336025	0.868846	0.83162	0.151962	0.927031	0.913268	0.923824	0.949196	0.999986	0.999913	0.999985	0.999789	0.99993	-0.479604	-0.0864818	0.153456	0.142057	0.169055	-0.236117	-0.0145156	0.279602	-0.0193073	-0.0177422
ILMN_2638349	NM_011864.3	NP_035994.2	Papss2	NA	NA	0.000129705	1.99535e-23	0.000176045	0.00700469	1.33488e-22	0.0150847	0.00488349	0.0306007	0.872862	0.190068	0.696	0.761521	0.921265	0.8533	0.596489	0.663976	0.122384	0.568997	0.989716	0.892502	0.986519	0.999986	0.999913	0.999985	0.999789	0.99993	0.679828	0.255258	0.016875	0.119273	-0.0432396	-0.0213047	0.00786198	-0.0225521	-0.0453698	-0.0365365
ILMN_2801568	NM_001077713.1	NP_001071181.1	Acn9	NA	NA	0.000130195	1.71343e-06	0.148324	0.00702295	4.40047e-06	0.999998	0.0155938	0.221329	0.145743	0.978674	0.667528	0.0711374	0.650497	0.959837	0.338203	0.53701	0.229382	0.808014	0.906331	0.998161	0.984523	0.999986	0.999913	0.999985	0.999789	0.99993	-0.343437	-0.106792	0.14838	-0.00297396	-0.0304974	-0.162539	0.0330964	0.0021224	0.0509063	0.0468672
ILMN_2668020	NM_021889.4	NP_068689.2	Syt9	NA	NA	0.000134517	3.69815e-34	0.000578353	0.00724761	6.55701e-33	0.0406467	5.93365e-05	0.00608019	0.0107884	0.00783324	0.27108	0.678062	0.770942	0.380872	0.920616	0.70084	0.00833394	0.37407	0.845612	0.74842	0.954163	0.999986	0.999913	0.999985	0.999789	0.99993	-0.413495	-0.25856	-0.147268	-0.179753	-0.0901146	-0.0256068	0.0148776	0.0533255	-0.00440885	-0.0171667
ILMN_2732465	NM_025282.2	NP_079558.1	Mef2c	NA	NA	0.000136727	3.40064e-39	7.13731e-06	0.00735807	1.17531e-37	0.000949735	0.00355087	0.419478	0.155368	0.93591	0.394892	0.615442	0.470825	0.849542	0.375834	0.716072	0.103293	0.884912	0.910057	0.996017	0.967154	0.999986	0.999913	0.999985	0.999789	0.99993	-0.597747	0.114854	0.208414	0.010362	0.12293	0.0467708	0.0524766	-0.029513	-0.0822135	-0.0475417
ILMN_2699621	NM_207666.2	NP_997549.2	Dlk2	NA	NA	0.000139295	3.36922e-41	0.00011288	0.00748755	1.60797e-39	0.0105508	0.000670804	0.26634	0.944245	0.772981	0.898952	0.784632	0.924291	0.277869	0.216319	0.478193	0.0373628	0.826495	0.994366	0.976593	0.994855	0.999986	0.999913	0.999985	0.999789	0.99993	0.616167	0.133117	-0.00881771	0.0284792	0.0124089	0.0288776	0.00625781	0.0921979	0.0669531	-0.0305625
ILMN_2625610	XM_204152.2		Frmpd1	NA	NA	0.000139461	1.54339e-16	1.05471e-05	0.00748776	6.76134e-16	0.00134904	0.00149293	0.853868	0.181404	0.76031	0.119696	0.613343	0.155135	0.660816	0.364708	0.875085	0.0624972	0.982604	0.913268	0.975688	0.934626	0.999986	0.999913	0.999985	0.999789	0.99993	0.699505	0.0283047	-0.185464	-0.040099	-0.150315	-0.0550599	-0.169958	0.0696823	-0.102854	0.020638
ILMN_1235255	NM_023184.3	NP_075673.1	Klf15	NA	NA	0.000141302	1.41331e-06	0.00571832	0.00757778	3.65021e-06	0.235958	0.000314282	0.108777	0.603475	0.437984	0.741315	0.839879	0.120966	0.222901	0.304453	0.132153	0.0232559	0.720071	0.96753	0.93471	0.988804	0.999986	0.999913	0.999985	0.999789	0.99993	0.940924	0.484766	-0.0383906	0.175849	-0.034474	0.0289479	-0.133578	-0.182911	-0.116534	-0.191055
ILMN_2820948	NM_010022.1	NP_034152.1	Dbt	NA	NA	0.000142765	9.86116e-18	0.0657522	0.00764735	4.62169e-17	0.879588	0.0010648	0.0562507	0.978653	0.227558	0.48127	0.3633	0.986107	0.546971	0.885079	0.58097	0.050272	0.643426	0.998158	0.902249	0.971793	0.999986	0.999913	0.999985	0.999789	0.99993	0.655469	0.177557	-0.0031849	0.119508	0.0782865	0.122664	0.00225521	-0.0850677	-0.0177109	-0.0874609
ILMN_2589871	NM_007642.2	NP_031668.2	Cd28	NA	NA	0.000146686	3.44524e-09	0.0296843	0.00784827	1.03051e-08	0.643273	0.0731304	0.0826202	0.384564	0.0300106	0.991194	0.0028988	0.551171	0.677983	0.0955221	0.876327	0.462437	0.683777	0.944108	0.845271	0.999964	0.765267	0.999913	0.999985	0.999789	0.99993	-0.232469	-0.0986615	-0.0817292	0.131542	0.000377604	-0.224464	-0.0251979	-0.0238281	-0.112648	-0.00768229
ILMN_3139168	NM_029663.1	NP_083939.1	Eef1d	NA	NA	0.000147825	3.17811e-31	7.80752e-05	0.00790007	4.11976e-30	0.00755775	0.00530031	0.412209	0.399952	0.762846	0.809105	0.158414	0.768884	0.695749	0.162862	0.00306456	0.127268	0.882662	0.946428	0.975745	0.991364	0.999986	0.999913	0.999985	0.999789	0.99993	0.489862	0.102003	0.0954583	0.038112	0.024638	-0.0803828	-0.0134401	-0.023	-0.080487	-0.176151
ILMN_2621643	NM_009931.1	NP_034061.1	Col4a1	NA	NA	0.000150052	2.08994e-29	0.0178132	0.00800982	2.27596e-28	0.480157	0.0112869	0.767524	0.596688	0.898579	0.183087	0.0146016	0.305863	0.0370453	0.141148	0.450658	0.192737	0.967074	0.966169	0.991421	0.943124	0.999986	0.999913	0.999985	0.999789	0.99993	0.413492	-0.031849	-0.0417109	-0.0121849	-0.155812	0.192953	0.112674	0.145586	0.09175	0.0788724
ILMN_3145814	NM_001081079.1	NP_001074548.1	Ogfrl1	NA	NA	0.000150335	0.0100425	0.176668	0.00801565	0.0176098	0.999998	0.00408249	0.148398	0.636892	0.340152	0.877229	0.0889439	0.821896	0.490231	0.549962	0.59575	0.110809	0.762112	0.970488	0.918148	0.99417	0.999986	0.999913	0.999985	0.999789	0.99993	0.377966	0.136852	0.0327891	0.0815469	0.0112031	0.104198	0.0138698	-0.0520078	0.0398516	-0.0492995
ILMN_2683792	NM_001081277.1	NP_001074746.1	Ak5	NA	NA	0.000151067	4.2e-10	0.0312479	0.00804541	1.31746e-09	0.656259	0.000475467	0.179082	0.125742	0.672673	0.321275	0.983484	0.785371	0.341596	0.526384	0.0965851	0.0303931	0.783192	0.899102	0.966986	0.956127	0.999986	0.999913	0.999985	0.999789	0.99993	-0.36406	-0.116901	0.099151	-0.0292812	0.0904479	-0.00174479	0.0224792	0.0658802	0.0694323	0.168461
ILMN_1236079	NM_001033302.1	NP_001028474.1	Gm129	NA	NA	0.000155047	5.25763e-22	0.000994274	0.00824786	3.19639e-21	0.0628038	0.000378035	0.0369394	0.291945	0.0611285	0.460819	0.592716	0.698416	0.921302	0.367859	0.880029	0.0262093	0.594082	0.931308	0.856439	0.971585	0.999986	0.999913	0.999985	0.999789	0.99993	0.755547	0.209461	0.109776	0.150349	0.0693776	0.0692057	0.0664271	0.0161146	0.125622	0.0206016
ILMN_3137980	NM_001044718.1	NP_001038183.1	Zfp41	NA	NA	0.000155964	2.50007e-28	0.000194969	0.00828708	2.46821e-27	0.016398	0.000650797	0.84531	0.4949	0.733581	0.534295	0.831056	0.898978	0.448629	0.26419	0.42865	0.0368258	0.981947	0.955773	0.973612	0.975053	0.999986	0.999913	0.999985	0.999789	0.99993	-0.604656	-0.0160417	0.0486016	-0.0324401	0.0248255	-0.0217396	-0.0141875	0.0572318	-0.154562	-0.0487266
ILMN_2854117	NM_028603.1	NP_082879.1	2410081M15Rik	NA	NA	0.000157185	8.82919e-22	0.00168457	0.00834239	5.28082e-21	0.0945117	0.000206994	0.0767635	0.0897783	0.0368648	0.785198	0.655786	0.591721	0.43823	0.838207	0.778154	0.0176018	0.673298	0.889179	0.845271	0.990058	0.999986	0.999913	0.999985	0.999789	0.99993	0.63024	0.251693	0.127727	0.205542	0.023388	0.0353333	-0.0449583	-0.0589427	-0.0272969	-0.0234323
ILMN_2723920	NM_172584.3	NP_766172.1	Itpk1	NA	NA	0.000157963	0.0130069	0.0021083	0.00837404	0.0223597	0.111638	0.000464023	0.792628	0.0873884	0.0636217	0.875146	0.968364	0.64599	0.732052	0.303947	0.946174	0.0298826	0.973444	0.889179	0.856439	0.99417	0.999986	0.999913	0.999985	0.999789	0.99993	0.504581	0.0250104	-0.164042	-0.160133	0.0148698	-0.00404948	-0.0579271	-0.0310391	-0.117057	0.00836458
ILMN_1243876	NM_009812.2	NP_033942.1	Casp8	NA	NA	0.000158325	3.32433e-41	0.765242	0.00838361	1.589e-39	0.999998	0.000989522	0.813904	0.483828	0.759044	0.454856	0.0294315	0.400217	0.48647	0.920826	0.762571	0.0481456	0.977116	0.953445	0.975616	0.971248	0.999986	0.999913	0.999985	0.999789	0.99993	-0.276549	0.013599	0.0806302	0.0165755	0.0636823	-0.166732	-0.0463542	0.0962031	0.0054401	0.0241224
ILMN_2879486	NM_024433.1	NP_077753.1	Mtap	NA	NA	0.000159019	1.30076e-19	0.0288289	0.00841071	6.82748e-19	0.636111	5.64835e-05	0.112773	0.0619391	0.0203326	0.179224	0.112965	0.983643	0.969876	0.879157	0.575597	0.00820147	0.726064	0.884577	0.833366	0.942448	0.999986	0.999913	0.999985	0.999789	0.99993	-0.576042	-0.206193	-0.138771	-0.223753	-0.103404	-0.12943	-0.00242708	0.0041875	-0.0136849	-0.0559557
ILMN_2643443	NM_021390.2	NP_067365.1	Sall1	NA	NA	0.000159314	5.8436e-22	0.0246876	0.00841668	3.54051e-21	0.585367	0.00279994	0.799347	0.249951	0.709957	0.144497	0.868521	0.510446	0.330822	0.758292	0.293011	0.0897187	0.975166	0.924963	0.971049	0.934626	0.999986	0.999913	0.999985	0.999789	0.99993	-0.379281	-0.0261458	0.128466	0.0322656	0.142333	-0.0172682	0.0581016	0.0943281	0.0299115	0.105083
ILMN_2514368			1300011L04Rik	NA	NA	0.000161355	2.27663e-33	3.02941e-05	0.00851477	3.72902e-32	0.0032913	0.00314891	0.0401909	0.880955	0.306831	0.162003	0.508981	0.409456	0.402855	0.98936	0.614668	0.09629	0.604376	0.990282	0.913574	0.939283	0.999986	0.999913	0.999985	0.999789	0.99993	0.651065	0.379893	0.0180104	0.15	-0.170156	-0.0709089	-0.0654063	-0.0668464	0.00145052	-0.0448333
ILMN_2751239	NM_027029.1	NP_081305.1	Spata3	NA	NA	0.000162895	2.3351e-17	0.0137096	0.0085862	1.07199e-16	0.413323	0.00101299	0.0114631	0.082339	0.133104	0.872518	0.235186	0.55371	0.572306	0.586183	0.30523	0.0488246	0.45957	0.888879	0.881769	0.99417	0.999986	0.999913	0.999985	0.999789	0.99993	-0.368193	-0.221164	-0.134474	-0.128464	-0.0116328	-0.120174	-0.034763	-0.0334219	-0.0362083	-0.0857839
ILMN_3153010	NM_198865.1	NP_942565.1	Slitrk5	NA	NA	0.000163525	1.28166e-32	0.00149093	0.00860958	1.9384e-31	0.0867031	0.00187782	0.00560939	0.510819	0.136388	0.742966	0.877007	0.863099	0.761944	0.388505	0.5402	0.0711877	0.364287	0.958177	0.883795	0.988804	0.999986	0.999913	0.999985	0.999789	0.99993	0.655281	0.667083	-0.0888828	0.213133	-0.0558932	0.0232526	-0.0257214	-0.0642005	-0.144406	-0.0882682
ILMN_1230788	NM_011599.3	NP_035729.2	Tle1	NA	NA	0.000164756	2.12551e-33	1.00293e-06	0.00866449	3.50012e-32	0.000176081	7.79006e-06	0.0139601	0.0287057	0.00684776	0.00326773	0.305536	0.552751	0.200999	0.872552	0.873551	0.00226337	0.472231	0.883373	0.728172	0.867317	0.999986	0.999913	0.999985	0.999789	0.99993	-0.739885	-0.309128	-0.212122	-0.286323	-0.233146	0.130531	0.076987	0.171544	0.0209687	0.0197786
ILMN_1222512	NM_001081259.1	NP_001074728.1	Mfsd7b	NA	NA	0.000166087	3.30647e-28	0.000277457	0.0087246	3.23049e-27	0.0222806	0.00085276	0.070051	0.295745	0.213342	0.81385	0.726774	0.452476	0.322094	0.432687	0.556622	0.0442917	0.664949	0.931588	0.900213	0.991962	0.999986	0.999913	0.999985	0.999789	0.99993	-0.940042	-0.330617	-0.165544	-0.195461	-0.0414714	0.0493281	0.12038	0.155927	0.111245	0.0921849
ILMN_2949605	NM_026861.2	NP_081137.2	Ubac2	NA	NA	0.000166335	1.87284e-10	0.146961	0.00872766	5.98537e-10	0.999998	0.00414679	0.0523776	0.699057	0.771349	0.782702	0.113081	0.92802	0.374018	0.28732	0.86952	0.111842	0.635198	0.976827	0.976593	0.989719	0.999986	0.999913	0.999985	0.999789	0.99993	-0.235232	-0.135419	0.0183672	0.00930208	0.0114323	-0.0582083	0.00448958	0.0616745	0.0617734	0.00966146
ILMN_3085841	NM_001077596.1	NP_001071064.1	Shroom3	NA	NA	0.000167265	2.27317e-46	0.017444	0.00876651	2.965e-44	0.476041	0.0004516	0.138036	0.299806	0.316808	0.583085	0.198408	0.670831	0.933081	0.707145	0.791663	0.0294522	0.750498	0.931882	0.91494	0.978322	0.999986	0.999913	0.999985	0.999789	0.99993	-0.527388	-0.144187	-0.0833932	-0.0584036	0.0589505	-0.120385	0.0440208	-0.00904948	-0.0438437	-0.0155
ILMN_2680549	NM_029094.1	NP_083370.1	Pik3cb	NA	NA	0.00016954	4.44445e-28	0.00351168	0.00887567	4.29506e-27	0.166136	0.000551635	7.31105e-05	0.00196689	0.000237124	0.0242221	0.0559432	0.36407	0.982577	0.61776	0.423228	0.0336032	0.0570588	0.705007	0.361986	0.872874	0.999986	0.999913	0.999985	0.999789	0.99993	-0.392169	-0.323646	-0.27181	-0.31794	-0.192328	-0.133086	0.0569036	-0.00128385	-0.0319089	-0.0740182
ILMN_2629755	NM_030014.2	NP_084290.1	Hook1	NA	NA	0.000170603	6.91565e-08	0.00862176	0.00891795	1.92514e-07	0.312236	0.0650103	0.0108984	0.00215785	0.000537663	0.00580328	0.941236	0.677801	0.0770232	0.871649	0.0473024	0.441244	0.457061	0.729845	0.434404	0.867317	0.999986	0.999913	0.999985	0.999789	0.99993	-0.216339	-0.317797	-0.383638	-0.47157	-0.337224	-0.0055026	-0.0210833	-0.130289	-0.0168672	-0.129122
ILMN_1234388	NM_011876.3	NP_036006.1	Twf2	NA	NA	0.000170734	6.60831e-21	0.0515746	0.00891795	3.74671e-20	0.807893	0.00204325	0.0035293	0.407979	0.258026	0.0650893	0.735665	0.570115	0.887074	0.396419	0.397238	0.0752352	0.314774	0.946932	0.910899	0.914843	0.999986	0.999913	0.999985	0.999789	0.99993	-0.221885	0.148005	0.0711094	0.0925365	0.082474	-0.0277786	0.0487135	0.0115469	0.073401	0.077474
ILMN_2669608	XM_909437.2	XP_914530.2	2010107H07Rik	NA	NA	0.000171068	7.82597e-26	0.00963431	0.0089253	6.26593e-25	0.332726	0.00115269	0.0370116	0.542192	0.355991	0.919536	0.22171	0.657344	0.953117	0.441612	0.736396	0.0528545	0.594082	0.961381	0.921646	0.996338	0.999986	0.999913	0.999985	0.999789	0.99993	0.835219	0.42093	0.0772656	0.195109	0.0225625	0.154859	0.0530677	0.00955729	0.0944688	0.042888
ILMN_2474858	NM_009396.1	NP_033422.1	Tnfaip2	NA	NA	0.000171289	1.22017e-21	0.000522089	0.00892675	7.22681e-21	0.0374331	0.00825334	0.0377672	0.529813	0.399798	0.391649	0.866078	0.751587	0.453353	0.997343	0.530254	0.162165	0.597969	0.959789	0.929172	0.967154	0.999986	0.999913	0.999985	0.999789	0.99993	-0.646708	-0.279503	0.0775234	-0.111018	0.108286	-0.0145651	0.0354323	0.121201	0.000294271	-0.0544245
ILMN_2723024	NM_030565.5	NP_085042.1	BC004044	NA	NA	0.000175208	3.64028e-05	0.000555717	0.00912069	8.51543e-05	0.0393553	0.0008499	0.387759	0.789684	0.843025	0.833861	0.716235	0.685982	0.867112	0.733445	0.66707	0.0442427	0.872364	0.98396	0.985207	0.99276	0.999986	0.999913	0.999985	0.999789	0.99993	-0.577307	-0.0973203	-0.029737	-0.0270052	-0.0233542	-0.034388	-0.039138	0.0147474	-0.0278333	-0.0341563
ILMN_1260072	NM_178749.3	NP_848864.1	Stk32a	NA	NA	0.000179058	0.936327	0.0049884	0.00930016	0.950903	0.215266	0.000932123	0.140264	0.216528	0.470734	0.6617	0.29701	0.92783	0.119875	0.3703	0.548288	0.0465113	0.754141	0.916621	0.93944	0.983719	0.999986	0.999913	0.999985	0.999789	0.99993	0.417435	0.116945	-0.0990365	0.0473073	-0.0542161	0.131745	-0.00767448	0.146016	0.102732	-0.0568568
ILMN_2491355	XM_986663.1	XP_991757.1	Mertk	NA	NA	0.000178977	1.37208e-08	0.981618	0.00930016	3.9651e-08	0.999998	0.032235	0.0472258	0.691067	0.842237	0.408714	0.0760809	0.989951	0.596631	0.801068	0.516673	0.329369	0.623921	0.976827	0.985207	0.96783	0.999986	0.999913	0.999985	0.999789	0.99993	0.498271	0.141641	-0.0736094	0.0277891	-0.117938	0.552958	-0.00248437	-0.109354	-0.0541823	-0.129635
ILMN_2674351	NM_010332.2	NP_034462.1	Ednra	NA	NA	0.000181325	1.2725e-34	0.0143763	0.00940728	2.37496e-33	0.426183	0.000649196	0.0581519	0.635833	0.585138	0.814238	0.538232	0.741802	0.889065	0.352253	0.969474	0.0368174	0.647425	0.970488	0.956291	0.991962	0.999986	0.999913	0.999985	0.999789	0.99993	-0.728932	-0.268854	-0.0616875	-0.0744245	-0.0308385	-0.0854948	-0.0479271	0.016737	0.141078	0.00578906
ILMN_1254692	NM_027209.3	NP_081485.2	Ms4a6b	NA	NA	0.000184416	1.495e-10	0.00145764	0.00955318	4.80275e-10	0.0853044	0.00555279	0.277102	0.852388	0.94442	0.823015	0.234291	0.678856	0.402383	0.460503	0.699292	0.130583	0.832314	0.987937	0.996036	0.992734	0.999986	0.999913	0.999985	0.999789	0.99993	0.713542	0.196167	-0.0305078	-0.0138438	0.034862	0.101133	0.0301823	0.0753646	0.0625833	0.0404557
ILMN_1235329	NM_023794		Etv5	NA	NA	0.00018455	4.59828e-19	0.0101186	0.00955318	2.32936e-18	0.343541	0.00163539	0.215075	0.558464	0.358803	0.591413	0.632783	0.49241	0.210445	0.770392	0.827281	0.0660355	0.806077	0.963748	0.922459	0.978972	0.999986	0.999913	0.999985	0.999789	0.99993	-0.448956	-0.0979531	-0.0431745	-0.0825469	0.049901	-0.0421771	0.0588854	0.111682	0.0292448	0.0218698
ILMN_2673522	NM_008156.2	NP_032182.2	Gpld1	NA	NA	0.000184825	7.75542e-20	6.94847e-05	0.00955668	4.1308e-19	0.00681186	0.000342711	0.125963	0.721058	0.476667	0.2242	0.772763	0.57867	0.628214	0.18576	0.887814	0.0243451	0.739906	0.979745	0.940602	0.949196	0.999986	0.999913	0.999985	0.999789	0.99993	0.815807	0.240773	0.0444688	0.0886745	0.145253	0.0328568	0.0679766	0.0764583	0.151245	0.0123984
ILMN_3134598	NM_001024606.1	NP_001019777.1	4833426J09Rik	NA	NA	0.000185715	0.00672968	0.00140236	0.00959193	0.0121705	0.0826979	0.00248256	0.0947293	0.760111	0.995922	0.359861	0.850518	0.497365	0.32178	0.849572	0.266277	0.0837324	0.702205	0.98235	0.999845	0.960852	0.999986	0.999913	0.999985	0.999789	0.99993	0.585549	0.220427	-0.0401979	0.000645833	-0.115924	0.0186432	0.0623516	0.0785964	0.00853906	-0.0947865
ILMN_2643377	NM_133221.1	NP_573484.1	Slc24a6	NA	NA	0.000186969	2.10451e-40	0.665362	0.00964591	8.73078e-39	0.999998	0.01664	0.718289	0.0140986	0.0577545	0.150985	0.0441817	0.916652	0.360596	0.375197	0.614915	0.237434	0.959034	0.856771	0.856439	0.934626	0.999986	0.999913	0.999985	0.999789	0.99993	-0.216398	0.02675	-0.113448	-0.170755	-0.0836172	-0.285844	-0.00796094	-0.0833698	-0.0714141	-0.0397552
ILMN_1216669	NM_030075.1	NP_084351.1	Klhdc8b	NA	NA	0.000187623	2.24822e-07	0.0888695	0.00966885	6.08138e-07	0.971241	0.00755899	0.0571019	0.843386	0.665475	0.838168	0.287157	0.532024	0.460137	0.212323	0.680373	0.155082	0.644164	0.987155	0.966589	0.99276	0.999986	0.999913	0.999985	0.999789	0.99993	-0.370779	-0.212599	-0.0151406	-0.0388099	-0.0219375	-0.0552214	-0.0424323	0.0486875	0.104378	0.0342083
ILMN_3162239	NM_001030296.3	NP_001025467.1	Prr7	NA	NA	0.000188242	2.67245e-07	0.0410796	0.00968995	7.1952e-07	0.744619	0.000126156	0.564491	0.008015	0.21175	0.00107028	0.0627887	0.528302	0.659425	0.590647	0.313172	0.0130608	0.927755	0.845612	0.899589	0.867317	0.999986	0.999913	0.999985	0.999789	0.99993	-0.25951	0.0275052	0.155268	0.0763385	0.172781	-0.19368	-0.0605964	-0.0645964	0.0781745	-0.107846
ILMN_2686825	XM_912450.2	XP_917543.1	5430427O19Rik	NA	NA	0.000188911	3.05965e-38	0.00740241	0.0097059	9.09113e-37	0.283886	1.01994e-05	0.0384457	0.826515	0.00630215	0.973644	0.0397656	0.647602	0.0690609	0.084385	0.693648	0.0027234	0.599727	0.985496	0.728172	0.998865	0.999986	0.999913	0.999985	0.999789	0.99993	-0.321479	-0.0753802	-0.00939323	-0.141927	0.00275	-0.0760599	-0.0217318	-0.101833	-0.112026	-0.0251823
ILMN_1217458	AK033358		8430403J19Rik	NA	NA	0.000188972	1.32596e-10	0.00133621	0.0097059	4.2734e-10	0.0795078	0.0210008	0.209028	0.234802	0.38455	0.571245	0.883371	0.571336	0.474195	0.432149	0.0108395	0.266406	0.802811	0.921056	0.927885	0.978134	0.999986	0.999913	0.999985	0.999789	0.99993	0.353122	-0.136133	-0.139099	-0.112133	-0.0567708	0.0116979	-0.0460964	0.0802083	-0.0595625	-0.246016
ILMN_1237197	NM_008737.1	NP_032763.1	Nrp1	NA	NA	0.00018931	0.0378801	0.062369	0.00971119	0.0592305	0.862482	0.0124658	0.219963	0.174767	0.00677369	0.0835283	0.983756	0.321319	0.129021	0.414627	0.343793	0.204318	0.807852	0.913268	0.728172	0.93446	0.999986	0.999913	0.999985	0.999789	0.99993	-0.176367	0.0633177	0.0668073	0.137539	-0.0738828	0.00222135	0.107776	0.156906	0.0821458	0.0957187
ILMN_2685770	NM_033509.3	NP_277044.1	Vangl2	NA	NA	0.000189496	0.000165861	0.0906495	0.00971119	0.00036668	0.974916	0.00233955	0.128512	0.221847	0.33287	0.213518	0.0459887	0.666178	0.863134	0.890728	0.0864254	0.0813453	0.741497	0.919325	0.916876	0.946616	0.999986	0.999913	0.999985	0.999789	0.99993	-0.531708	-0.186773	-0.169044	-0.153276	-0.150016	-0.162289	-0.0282839	-0.0119323	0.0111979	-0.130154
ILMN_2740464	NM_008364.1	NP_032390.1	Il1rap	NA	NA	0.000192989	4.31778e-15	0.114175	0.00987926	1.74155e-14	0.999998	0.00424744	0.115714	0.231204	0.0168589	0.106234	0.145237	0.134682	0.178036	0.0362469	0.273576	0.113332	0.728883	0.920337	0.826372	0.934626	0.999986	0.999913	0.999985	0.999789	0.99993	0.348792	0.107935	0.0762656	0.144682	0.0848385	0.112641	-0.142466	-0.13393	-0.162638	-0.0695078
ILMN_2665708	NM_178879.3	NP_849210.1	B3gnt9	NA	NA	0.000193577	1.54814e-06	0.061941	0.00989838	3.98794e-06	0.860428	0.00665742	0.19756	0.774819	0.467174	0.636008	0.197979	0.544054	0.655325	0.952803	0.884672	0.145343	0.795931	0.982749	0.939273	0.981678	0.999986	0.999913	0.999985	0.999789	0.99993	0.344232	0.108203	-0.0216797	0.0588203	-0.0360703	0.109333	0.0330365	0.0289714	-0.00339583	0.014099
ILMN_2730293	NM_008800		Pde1b	NA	NA	0.000194495	5.72299e-06	0.875819	0.00993041	1.42179e-05	0.999998	0.00496715	0.341164	0.318956	0.2285	0.1788	0.0276431	0.696746	0.615217	0.840558	0.850085	0.123733	0.855291	0.93421	0.902309	0.942448	0.999986	0.999913	0.999985	0.999789	0.99993	-0.404719	-0.12612	-0.118211	-0.119487	-0.123964	-0.317062	-0.0474323	0.057362	0.0298802	-0.0199714
ILMN_2687602	NM_011138.1	NP_035268.1	Pou2f2	NA	NA	0.000194634	1.32873e-13	2.23963e-05	0.00993041	4.9767e-13	0.00251001	0.0036298	0.285157	0.819658	0.653024	0.783161	0.88834	0.971688	0.645625	0.395266	0.226931	0.104504	0.835916	0.985196	0.965989	0.989719	0.999986	0.999913	0.999985	0.999789	0.99993	-0.679589	-0.100393	-0.0184453	-0.0464427	0.0206875	0.0112422	-0.00265625	-0.0322604	0.047849	-0.114964
